# Supplementary material for: Pyridinium 5-nitro­thio­phene-2-carboxyl­ate
Source: Acta Crystallogr Sect E Struct Rep Online. 2010 May 8;66(Pt 6):o1287. doi: 10.1107/S1600536810016089 (PMC2979441; doi:10.1107/S1600536810016089)
Supplement: Supplementary file 1 [file e-66-o1287-sup1.cif]

##############################################################################
###                                                                        ###
###        Electronic paper (Acta Crystallographica Section E)             ###
###                                                                        ###
##############################################################################
#                                                                            #
# This CIF contains the data in a paper accepted for publication in Acta     #
# Crystallographica Section E. It conforms to the requirements of Notes      #
# for Authors for Section E, and has been peer reviewed under the auspices   #
# of the IUCr Commission on Journals.                                        #
#                                                                            #
# Full details of the Crystallographic Information File format               #
# are given in the paper "The Crystallographic Information File (CIF):       #
# a New Standard Archive File for Crystallography" by S. R. Hall, F. H.      #
# Allen and I. D. Brown [Acta Cryst. (1991), A47, 655-685].                  #
#                                                                            #
# The current version of the core CIF dictionary is obtainable from          #
# ftp://ftp.iucr.org/pub/cif_core.dic. The current version number is 2.4.    #
#                                                                            #
# Software is freely available for graphical display of the structure(s) in  #
# this CIF.  For information consult the CIF home page http://www.iucr.org/  #
# cif/home.html                                                              #
#                                                                            #
# This file may be used for bona fide research purposes within the           #
# scientific community so long as proper attribution is given to the journal # 
# article from which it was obtained.                                        #
#                                                                            #
##############################################################################
                                             
data_I
_audit_creation_method     SHELXL-97
_chemical_name_systematic
;
Pyridinium 5-nitrothiophene-2-carboxylate
;
_chemical_name_common     ?
_chemical_formula_moiety     'C5 H6 N +, C5 H2 N O4 S -'
_chemical_formula_sum     'C10 H8 N2 O4 S'
_chemical_formula_iupac     'C5 H6 N +, C5 H2 N O4 S -'
_chemical_formula_weight     252.24
_chemical_melting_point     ?
_symmetry_cell_setting     Triclinic
_symmetry_space_group_name_H-M     'P -1'
_symmetry_space_group_name_Hall     '-P 1'
loop_
    _symmetry_equiv_pos_as_xyz
    'x, y, z'
    '-x, -y, -z'
_cell_length_a     6.0940(12)
_cell_length_b     7.3390(15)
_cell_length_c     13.296(3)
_cell_angle_alpha     77.30(3)
_cell_angle_beta     81.52(3)
_cell_angle_gamma     71.00(3)
_cell_volume     546.6(2)
_cell_formula_units_Z     2
_cell_measurement_reflns_used     25
_cell_measurement_theta_min     10
_cell_measurement_theta_max     13
_cell_measurement_temperature     298(2)
_exptl_crystal_description     Block
_exptl_crystal_colour     colourless
_exptl_crystal_size_max     0.30
_exptl_crystal_size_mid     0.20
_exptl_crystal_size_min     0.10
_exptl_crystal_density_diffrn     1.533
_exptl_crystal_density_meas     ?
_exptl_crystal_density_method     'not measured'
_exptl_crystal_F_000     260
_exptl_absorpt_coefficient_mu     0.300
_exptl_absorpt_correction_type     psi-scan
_exptl_absorpt_process_details     '(North <i>et al.</i>,  1968)'
_exptl_absorpt_correction_T_min     0.9153
_exptl_absorpt_correction_T_max     0.9706
_exptl_special_details
;
;
_diffrn_ambient_temperature     298(2)
_diffrn_radiation_type     MoK\a
_diffrn_radiation_wavelength     0.71073
_diffrn_radiation_source     'fine-focus sealed tube'
_diffrn_radiation_monochromator     graphite
_diffrn_measurement_device_type     'Enraf--Nonius CAD-4'
_diffrn_measurement_method     \w/2\q
_diffrn_detector_area_resol_mean     ?
_diffrn_reflns_number     2194
_diffrn_reflns_av_R_equivalents     0.0187
_diffrn_reflns_av_sigmaI/netI     0.0273
_diffrn_reflns_theta_min     1.58
_diffrn_reflns_theta_max     25.27
_diffrn_reflns_theta_full     25.27
_diffrn_measured_fraction_theta_max     1.000
_diffrn_measured_fraction_theta_full     1.000
_diffrn_reflns_limit_h_min     0
_diffrn_reflns_limit_h_max     7
_diffrn_reflns_limit_k_min     -8
_diffrn_reflns_limit_k_max     8
_diffrn_reflns_limit_l_min     -15
_diffrn_reflns_limit_l_max     15
_diffrn_standards_number     3
_diffrn_standards_interval_count     200
_diffrn_standards_interval_time     120
_diffrn_standards_decay_%     1
_refine_special_details
;
Refinement of <i>F</i>^2^ against ALL reflections. The weighted <i>R</i>-factor
wR and goodness of fit <i>S</i> are based on <i>F</i>^2^, conventional
<i>R</i>-factors <i>R</i> are based on <i>F</i>, with <i>F</i> set to zero for
negative <i>F</i>^2^. The threshold expression of <i>F</i>^2^ >
\s(<i>F</i>^2^) is used only for calculating <i>R</i>-factors(gt) etc. and is
not relevant to the choice of reflections for refinement. <i>R</i>-factors
based on <i>F</i>^2^ are statistically about twice as large as those based on
<i>F</i>, and <i>R</i>- factors based on ALL data will be even larger.
;
_reflns_number_total     1990
_reflns_number_gt     1657
_reflns_threshold_expression     I>2\s(I)
_refine_ls_structure_factor_coef     Fsqd
_refine_ls_matrix_type     full
_refine_ls_R_factor_all     0.0484
_refine_ls_R_factor_gt     0.0386
_refine_ls_wR_factor_gt     0.0756
_refine_ls_wR_factor_ref     0.0801
_refine_ls_goodness_of_fit_ref     1.001
_refine_ls_restrained_S_all     1.001
_refine_ls_number_reflns     1990
_refine_ls_number_parameters     155
_refine_ls_number_restraints     0
_refine_ls_hydrogen_treatment     constr
_refine_ls_weighting_scheme     calc
_refine_ls_weighting_details
             'calc w=1/[\s^2^(Fo^2^)+(0.01P)^2^+0.48P] where P=(Fo^2^+2Fc^2^)/3'
_atom_sites_solution_hydrogens     geom
_atom_sites_solution_primary     direct
_atom_sites_solution_secondary     difmap
_refine_ls_shift/su_max     0.001
_refine_ls_shift/su_mean     0.000
_refine_diff_density_max     0.254
_refine_diff_density_min     -0.220
_refine_ls_extinction_method     'SHELXL97 (Sheldrick, 2008)'
_refine_ls_extinction_coef     0.0313(18)
_refine_ls_extinction_expression
                                  'Fc^*^=kFc[1+0.001xFc^2^\l^3^/sin(2\q)]^-1/4^'
loop_
    _atom_type_symbol
    _atom_type_description
    _atom_type_scat_dispersion_real
    _atom_type_scat_dispersion_imag
    _atom_type_scat_source
    'C' 'C' 0.0033 0.0016
                         'International Tables Vol C Tables 4.2.6.8 and 6.1.1.4'
    'H' 'H' 0.0000 0.0000
                         'International Tables Vol C Tables 4.2.6.8 and 6.1.1.4'
    'N' 'N' 0.0061 0.0033
                         'International Tables Vol C Tables 4.2.6.8 and 6.1.1.4'
    'O' 'O' 0.0106 0.0060
                         'International Tables Vol C Tables 4.2.6.8 and 6.1.1.4'
    'S' 'S' 0.1246 0.1234
                         'International Tables Vol C Tables 4.2.6.8 and 6.1.1.4'
_computing_data_collection     'CAD-4 Software (Enraf--Nonius, 1985)'
_computing_cell_refinement     'CAD-4 Software (Enraf--Nonius, 1985)'
_computing_data_reduction     'XCAD4 (Harms & Wocadlo, 1995)'
_computing_structure_solution     'SHELXS97 (Sheldrick, 2008)'
_computing_structure_refinement     'SHELXL97 (Sheldrick, 2008)'
_computing_molecular_graphics     'SHELXTL (Sheldrick, 2008)'
_computing_publication_material     'SHELXTL (Sheldrick, 2008)'
loop_
    _atom_site_type_symbol
    _atom_site_label
    _atom_site_fract_x
    _atom_site_fract_y
    _atom_site_fract_z
    _atom_site_U_iso_or_equiv
    _atom_site_adp_type
    _atom_site_calc_flag
    _atom_site_refinement_flags
    _atom_site_occupancy
    _atom_site_disorder_assembly
    _atom_site_disorder_group
    S S 0.14233(10) 0.12191(9) 0.65371(4) 0.04471(19) Uani d . 1 . .
    O O1 -0.0782(3) -0.1820(3) 0.90222(13) 0.0592(5) Uani d . 1 . .
    O O2 0.2305(3) -0.0690(3) 0.86414(12) 0.0534(5) Uani d . 1 . .
    O O3 -0.1575(4) 0.3584(3) 0.40288(14) 0.0753(6) Uani d . 1 . .
    O O4 0.1837(3) 0.3262(3) 0.44510(14) 0.0691(6) Uani d . 1 . .
    N N2 -0.0093(4) 0.3011(3) 0.46450(15) 0.0538(5) Uani d . 1 . .
    C C6 0.0413(4) -0.0881(3) 0.84465(17) 0.0419(5) Uani d . 1 . .
    C C7 -0.0384(4) 0.0149(3) 0.74043(16) 0.0375(5) Uani d . 1 . .
    C C8 -0.2423(4) 0.0392(3) 0.70084(17) 0.0438(6) Uani d . 1 . .
    H H8 -0.3598 -0.0095 0.7374 0.053 Uiso calc R 1 . .
    C C9 -0.2565(4) 0.1453(4) 0.59945(18) 0.0469(6) Uani d . 1 . .
    H H9 -0.3833 0.1760 0.5608 0.056 Uiso calc R 1 . .
    C C10 -0.0599(4) 0.1972(3) 0.56517(17) 0.0427(5) Uani d . 1 . .
    N N1 0.3544(3) -0.2797(3) 1.04230(14) 0.0437(5) Uani d . 1 . .
    H H6 0.3164 -0.2065 0.9836 0.052 Uiso calc R 1 . .
    C C1 0.4731(4) -0.5108(4) 1.22741(19) 0.0518(6) Uani d . 1 . .
    H H1 0.5143 -0.5902 1.2908 0.062 Uiso calc R 1 . .
    C C2 0.2816(4) -0.5107(4) 1.18469(19) 0.0521(6) Uani d . 1 . .
    H H2 0.1911 -0.5896 1.2189 0.063 Uiso calc R 1 . .
    C C3 0.2254(4) -0.3937(4) 1.09159(18) 0.0481(6) Uani d . 1 . .
    H H3 0.0960 -0.3932 1.0620 0.058 Uiso calc R 1 . .
    C C4 0.5408(4) -0.2773(4) 1.08249(18) 0.0496(6) Uani d . 1 . .
    H H4 0.6285 -0.1969 1.0470 0.060 Uiso calc R 1 . .
    C C5 0.6035(4) -0.3923(4) 1.17561(19) 0.0529(6) Uani d . 1 . .
    H H5 0.7335 -0.3906 1.2038 0.063 Uiso calc R 1 . .
loop_
    _atom_site_aniso_label
    _atom_site_aniso_U_11
    _atom_site_aniso_U_22
    _atom_site_aniso_U_33
    _atom_site_aniso_U_12
    _atom_site_aniso_U_13
    _atom_site_aniso_U_23
    S 0.0397(3) 0.0594(4) 0.0383(3) -0.0262(3) -0.0043(2) 0.0019(3)
    O1 0.0587(11) 0.0758(13) 0.0452(10) -0.0380(10) -0.0053(8) 0.0121(9)
    O2 0.0500(10) 0.0674(12) 0.0460(10) -0.0303(9) -0.0133(8) 0.0084(8)
    O3 0.0928(15) 0.0900(16) 0.0461(11) -0.0385(12) -0.0276(11) 0.0126(10)
    O4 0.0766(13) 0.0872(15) 0.0508(11) -0.0496(12) 0.0058(10) 0.0027(10)
    N2 0.0697(15) 0.0555(14) 0.0393(11) -0.0277(12) -0.0060(11) -0.0010(10)
    C6 0.0437(13) 0.0418(13) 0.0382(12) -0.0141(11) -0.0038(10) -0.0016(10)
    C7 0.0373(12) 0.0384(12) 0.0370(12) -0.0159(10) 0.0013(9) -0.0035(9)
    C8 0.0355(12) 0.0505(14) 0.0459(13) -0.0190(11) -0.0012(10) -0.0024(11)
    C9 0.0389(13) 0.0553(15) 0.0485(14) -0.0182(11) -0.0105(10) -0.0030(11)
    C10 0.0470(13) 0.0473(14) 0.0340(12) -0.0180(11) -0.0057(10) -0.0009(10)
    N1 0.0438(11) 0.0481(12) 0.0353(10) -0.0144(9) -0.0036(8) 0.0016(9)
    C1 0.0519(15) 0.0557(16) 0.0409(13) -0.0138(12) -0.0077(11) 0.0037(11)
    C2 0.0538(15) 0.0504(15) 0.0527(15) -0.0254(12) -0.0040(12) 0.0041(12)
    C3 0.0437(13) 0.0541(15) 0.0491(14) -0.0214(12) -0.0086(11) -0.0014(12)
    C4 0.0424(13) 0.0602(16) 0.0479(14) -0.0237(12) 0.0007(11) -0.0040(12)
    C5 0.0417(14) 0.0702(18) 0.0484(14) -0.0199(13) -0.0078(11) -0.0074(13)
_geom_special_details
;
All esds (except the esd in the dihedral angle between two l.s. planes) are
estimated using the full covariance matrix. The cell esds are taken into
account individually in the estimation of esds in distances, angles and
torsion angles; correlations between esds in cell parameters are only used
when they are defined by crystal symmetry. An approximate (isotropic)
treatment of cell esds is used for estimating esds involving l.s. planes.
;
loop_
    _geom_bond_atom_site_label_1
    _geom_bond_atom_site_label_2
    _geom_bond_site_symmetry_2
    _geom_bond_distance
    _geom_bond_publ_flag
    S C10 . 1.705(2) ?
    S C7 . 1.717(2) ?
    O1 C6 . 1.233(3) ?
    O2 C6 . 1.275(3) ?
    O3 N2 . 1.218(3) ?
    O4 N2 . 1.230(3) ?
    N2 C10 . 1.432(3) ?
    C6 C7 . 1.492(3) ?
    C7 C8 . 1.364(3) ?
    C8 C9 . 1.400(3) ?
    C8 H8 . 0.93 ?
    C9 C10 . 1.360(3) ?
    C9 H9 . 0.93 ?
    N1 C4 . 1.331(3) ?
    N1 C3 . 1.335(3) ?
    N1 H6 . 0.86 ?
    C1 C2 . 1.371(3) ?
    C1 C5 . 1.374(3) ?
    C1 H1 . 0.93 ?
    C2 C3 . 1.361(3) ?
    C2 H2 . 0.93 ?
    C3 H3 . 0.93 ?
    C4 C5 . 1.364(3) ?
    C4 H4 . 0.93 ?
    C5 H5 . 0.93 ?
loop_
    _geom_angle_atom_site_label_1
    _geom_angle_atom_site_label_2
    _geom_angle_atom_site_label_3
    _geom_angle_site_symmetry_1
    _geom_angle_site_symmetry_3
    _geom_angle
    _geom_angle_publ_flag
    C10 S C7 . . 89.85(11) ?
    O3 N2 O4 . . 123.7(2) ?
    O3 N2 C10 . . 118.7(2) ?
    O4 N2 C10 . . 117.6(2) ?
    O1 C6 O2 . . 126.8(2) ?
    O1 C6 C7 . . 118.1(2) ?
    O2 C6 C7 . . 115.03(19) ?
    C8 C7 C6 . . 129.1(2) ?
    C8 C7 S . . 112.21(16) ?
    C6 C7 S . . 118.70(16) ?
    C7 C8 C9 . . 113.0(2) ?
    C7 C8 H8 . . 123.5 ?
    C9 C8 H8 . . 123.5 ?
    C10 C9 C8 . . 110.8(2) ?
    C10 C9 H9 . . 124.6 ?
    C8 C9 H9 . . 124.6 ?
    C9 C10 N2 . . 126.6(2) ?
    C9 C10 S . . 114.08(17) ?
    N2 C10 S . . 119.34(17) ?
    C4 N1 C3 . . 121.1(2) ?
    C4 N1 H6 . . 119.4 ?
    C3 N1 H6 . . 119.4 ?
    C2 C1 C5 . . 119.3(2) ?
    C2 C1 H1 . . 120.3 ?
    C5 C1 H1 . . 120.3 ?
    C3 C2 C1 . . 119.2(2) ?
    C3 C2 H2 . . 120.4 ?
    C1 C2 H2 . . 120.4 ?
    N1 C3 C2 . . 120.6(2) ?
    N1 C3 H3 . . 119.7 ?
    C2 C3 H3 . . 119.7 ?
    N1 C4 C5 . . 120.2(2) ?
    N1 C4 H4 . . 119.9 ?
    C5 C4 H4 . . 119.9 ?
    C4 C5 C1 . . 119.5(2) ?
    C4 C5 H5 . . 120.3 ?
    C1 C5 H5 . . 120.3 ?
loop_
    _geom_torsion_atom_site_label_1
    _geom_torsion_atom_site_label_2
    _geom_torsion_atom_site_label_3
    _geom_torsion_atom_site_label_4
    _geom_torsion_site_symmetry_1
    _geom_torsion_site_symmetry_2
    _geom_torsion_site_symmetry_3
    _geom_torsion_site_symmetry_4
    _geom_torsion
    _geom_torsion_publ_flag
    O1 C6 C7 C8 . . . . 7.6(4) ?
    O2 C6 C7 C8 . . . . -172.7(2) ?
    O1 C6 C7 S . . . . -172.45(18) ?
    O2 C6 C7 S . . . . 7.3(3) ?
    C10 S C7 C8 . . . . -0.19(19) ?
    C10 S C7 C6 . . . . 179.87(19) ?
    C6 C7 C8 C9 . . . . 179.9(2) ?
    S C7 C8 C9 . . . . -0.1(3) ?
    C7 C8 C9 C10 . . . . 0.3(3) ?
    C8 C9 C10 N2 . . . . 178.0(2) ?
    C8 C9 C10 S . . . . -0.5(3) ?
    O3 N2 C10 C9 . . . . 3.4(4) ?
    O4 N2 C10 C9 . . . . -176.1(2) ?
    O3 N2 C10 S . . . . -178.2(2) ?
    O4 N2 C10 S . . . . 2.3(3) ?
    C7 S C10 C9 . . . . 0.4(2) ?
    C7 S C10 N2 . . . . -178.2(2) ?
    C5 C1 C2 C3 . . . . 0.3(4) ?
    C4 N1 C3 C2 . . . . 0.1(4) ?
    C1 C2 C3 N1 . . . . -0.2(4) ?
    C3 N1 C4 C5 . . . . 0.0(4) ?
    N1 C4 C5 C1 . . . . 0.1(4) ?
    C2 C1 C5 C4 . . . . -0.2(4) ?
loop_
    _geom_hbond_atom_site_label_D
    _geom_hbond_atom_site_label_H
    _geom_hbond_atom_site_label_A
    _geom_hbond_site_symmetry_A
    _geom_hbond_distance_DH
    _geom_hbond_distance_HA
    _geom_hbond_distance_DA
    _geom_hbond_angle_DHA
    _geom_hbond_publ_flag
    N1 H6 O2 . 0.86 1.74 2.594(3) 176 yes
    C3 H3 O1 . 0.93 2.49 3.156(3) 129 yes
    C1 H1 O3 1_646 0.93 2.55 3.254(3) 133 yes
    C4 H4 O1 1_655 0.93 2.44 3.210(3) 141 yes
data_global
_journal_date_recd_electronic     2010-04-28
_journal_date_accepted     2010-05-01
_journal_name_full     'Acta Crystallographica, Section E'
_journal_year     2010
_journal_volume     66
_journal_issue      6
_journal_page_first     o1287
_journal_page_last     o1287
_journal_paper_category     QO
_journal_coeditor_code     CI5088
_publ_contact_author
;
Shan Liu
Chemical Engineer Department
Nanjing College of Chemical Technology
Nanjing 210048
P.R. China
;
_publ_contact_author_email     dols80@163.com
_publ_section_title
;
Pyridinium 5-nitrothiophene-2-carboxylate
;
loop_
    _publ_author_name
    _publ_author_address
    'Xiao-Yan Yang'
;
Department of Chemical Engineering
Nanjing College of Chemical Technology
Nanjing 210048
People's Republic of China
;
    'Ning Xu'
;
Department of Chemical Engineering
Nanjing College of Chemical Technology
Nanjing 210048
People's Republic of China
;
    'Shan Liu'
;
Department of Chemical Engineering
Nanjing College of Chemical Technology
Nanjing 210048
People's Republic of China
;
