# Supplementary material for: Pyridinium 5-nitro­thio­phene-2-carboxyl­ate
Source: Acta Crystallogr Sect E Struct Rep Online. 2010 May 8;66(Pt 6):o1287. doi: 10.1107/S1600536810016089 (PMC2979441; doi:10.1107/S1600536810016089)
Supplement: Supplementary file 2 [file e-66-o1287-Isup2.hkl]

# 
# h,k,l, Fc-squared, Fo-squared, sigma(Fo-squared) and status flag 
# 
data_I
_shelx_title '    L in P-1' 
_shelx_refln_list_code          4 
_shelx_F_calc_maximum      155.86 
_exptl_crystal_F_000       260.00 
_reflns_d_resolution_high  0.8324 
 
loop_ 
 _symmetry_equiv_pos_as_xyz 
 'x, y, z' 
 '-x, -y, -z' 
 
_cell_length_a     6.0940 
_cell_length_b     7.3390 
_cell_length_c    13.2960 
_cell_angle_alpha  77.300 
_cell_angle_beta   81.520 
_cell_angle_gamma  71.000 
 
_shelx_F_squared_multiplier     1.000 
 
loop_ 
 _refln_index_h 
 _refln_index_k 
 _refln_index_l 
 _refln_F_squared_calc 
 _refln_F_squared_meas 
 _refln_F_squared_sigma 
 _refln_observed_status 
   1   0   0     2235.47     2178.50     27.32 o 
   2   0   0      107.08      114.78      2.15 o 
   3   0   0      163.81      151.23      3.01 o 
   4   0   0        9.81       14.03      1.29 o 
   5   0   0        5.46        5.58      1.29 o 
   6   0   0        0.34       -0.86      1.29 o 
  -6   1   0       47.18       44.67      3.15 o 
  -5   1   0       41.96       43.10      2.58 o 
  -4   1   0       84.90       86.53      2.87 o 
  -3   1   0      171.81      181.05      3.59 o 
  -2   1   0       81.59       75.54      1.86 o 
  -1   1   0     1217.53     1188.57     24.04 o 
   0   1   0      275.89      317.73      1.54 o 
   1   1   0     2916.00     2924.86     33.35 o 
   2   1   0      285.77      279.26      3.17 o 
   3   1   0      190.39      188.36      3.30 o 
   4   1   0      106.20      111.64      3.01 o 
   5   1   0       46.37       48.26      2.43 o 
   6   1   0       42.80       43.10      2.86 o 
   7   1   0        0.45        3.15      1.43 o 
  -6   2   0       29.12       30.64      2.58 o 
  -5   2   0      100.22      102.13      4.01 o 
  -4   2   0       21.84       23.05      1.86 o 
  -3   2   0       29.32       29.35      1.72 o 
  -2   2   0       94.70       92.31      2.44 o 
  -1   2   0       20.49       23.63      1.00 o 
   0   2   0        8.21        6.25      0.40 o 
   1   2   0       80.57       79.03      1.58 o 
   2   2   0     2076.50     2186.74     39.99 o 
   3   2   0      382.30      417.25      4.90 o 
   4   2   0      216.31      209.51      4.16 o 
   5   2   0      327.99      313.32      6.03 o 
   6   2   0       28.50       27.49      2.29 o 
   7   2   0        0.14        0.43      1.29 o 
  -5   3   0        6.74        7.73      1.72 o 
  -4   3   0        9.44        6.44      1.29 o 
  -3   3   0      161.10      157.99      4.16 o 
  -2   3   0       17.34       16.89      1.15 o 
  -1   3   0       10.00       12.45      1.00 o 
   0   3   0        6.03        7.53      0.51 o 
   1   3   0       38.62       46.98      1.58 o 
   2   3   0        1.44        3.01      0.57 o 
   3   3   0      182.81      218.26      3.87 o 
   4   3   0       30.07       27.49      1.72 o 
   5   3   0     1098.31     1075.08     10.99 o 
   6   3   0       57.19       54.27      3.01 o 
   7   3   0       12.84       13.88      1.72 o 
  -5   4   0        3.03        2.15      1.43 o 
  -4   4   0       10.91       13.74      1.86 o 
  -3   4   0       55.67       54.70      2.72 o 
  -2   4   0       73.36       75.77      2.86 o 
  -1   4   0      337.65      341.33      5.32 o 
   0   4   0      119.95      117.63      3.01 o 
   1   4   0       65.88       65.61      2.15 o 
   2   4   0      206.06      202.67      3.73 o 
   3   4   0      504.31      540.79      6.48 o 
   4   4   0      484.72      492.90      6.91 o 
   5   4   0        2.45        5.58      1.29 o 
   6   4   0        3.94        3.01      1.43 o 
   7   4   0       55.65       54.98      3.44 o 
  -4   5   0        0.11        1.43      1.15 o 
  -3   5   0        1.36        1.57      1.29 o 
  -2   5   0       13.64       14.31      1.57 o 
  -1   5   0       29.15       29.21      1.86 o 
   0   5   0       97.42       97.81      2.18 o 
   1   5   0      102.09      111.91      3.30 o 
   2   5   0      128.03      122.84      3.30 o 
   3   5   0      101.79       89.27      3.01 o 
   4   5   0        0.02       -0.43      1.00 o 
   5   5   0        7.20       10.45      1.43 o 
   6   5   0       39.56       40.23      2.86 o 
  -3   6   0        0.00       -0.29      1.00 o 
  -2   6   0       30.01       28.78      2.43 o 
  -1   6   0       19.86       20.61      1.86 o 
   0   6   0        9.85       11.14      1.15 o 
   1   6   0      163.01      169.87      4.44 o 
   2   6   0      205.20      214.26      5.02 o 
   3   6   0        0.00        1.29      0.86 o 
   4   6   0       30.71       24.91      2.29 o 
   5   6   0       19.54       19.32      2.15 o 
   6   6   0       19.97       19.32      2.58 o 
  -2   7   0        1.67        2.72      1.72 o 
  -1   7   0        1.39        1.57      1.29 o 
   0   7   0        2.99        3.68      1.50 o 
   1   7   0        6.15        5.87      1.43 o 
   2   7   0       16.44       16.32      2.00 o 
   3   7   0        8.81        9.16      1.86 o 
   4   7   0       29.16       24.77      2.15 o 
   5   7   0        5.30        7.44      1.86 o 
   0   8   0        7.54        9.07      1.26 o 
   1   8   0        4.15        6.87      1.57 o 
   2   8   0        4.55        5.15      1.72 o 
   3   8   0       56.33       57.70      3.58 o 
   4   8   0       12.55       21.33      2.43 o 
  -4  -8   1        7.56        8.02      2.00 o 
  -3  -8   1        1.87        0.86      1.57 o 
  -2  -8   1        5.86        5.44      1.72 o 
  -1  -8   1        3.03        3.72      1.72 o 
   0  -8   1       19.03       18.22      1.71 o 
  -5  -7   1        0.59        0.72      1.29 o 
  -4  -7   1       73.79       74.04      3.72 o 
  -3  -7   1       74.80       72.18      3.44 o 
  -2  -7   1       21.15       20.61      2.00 o 
  -1  -7   1       59.45       62.86      3.29 o 
   0  -7   1        2.01        1.07      1.11 o 
   1  -7   1        0.01        1.29      1.29 o 
   2  -7   1        4.25        6.87      1.72 o 
  -6  -6   1       20.39       21.04      2.43 o 
  -5  -6   1       23.17       20.33      2.43 o 
  -4  -6   1      100.37       89.82      3.72 o 
  -3  -6   1      134.57      127.83      4.01 o 
  -2  -6   1       12.89       13.60      1.72 o 
  -1  -6   1        8.77       10.02      1.43 o 
   0  -6   1       23.99       22.77      1.42 o 
   1  -6   1        0.36        1.00      0.86 o 
   2  -6   1        0.71        0.00      1.43 o 
   3  -6   1        2.96        3.44      1.57 o 
  -6  -5   1       52.72       52.83      3.29 o 
  -5  -5   1       25.94       24.05      2.00 o 
  -4  -5   1        2.45        1.29      1.15 o 
  -3  -5   1       19.56       18.32      1.57 o 
  -2  -5   1       49.74       51.12      2.29 o 
  -1  -5   1      262.17      273.75      5.02 o 
   0  -5   1       45.94       45.37      1.57 o 
   1  -5   1        0.09       -0.72      1.00 o 
   2  -5   1       88.51       83.37      3.29 o 
   3  -5   1       32.45       34.65      2.58 o 
   4  -5   1       16.67       16.75      2.43 o 
  -7  -4   1       19.79       22.62      2.58 o 
  -6  -4   1       31.61       32.21      2.58 o 
  -5  -4   1        7.25        8.16      1.43 o 
  -4  -4   1        8.98       10.31      1.29 o 
  -3  -4   1        6.32       11.31      1.29 o 
  -2  -4   1       23.62       25.34      1.43 o 
  -1  -4   1      999.59     1080.45      8.56 o 
   0  -4   1      224.43      224.88      2.84 o 
   1  -4   1      406.93      408.32      5.90 o 
   2  -4   1      153.08      157.12      4.01 o 
   3  -4   1      101.89      103.43      3.72 o 
   4  -4   1       25.09       29.78      2.43 o 
   5  -4   1        0.02        1.15      1.29 o 
  -7  -3   1        0.43        0.72      1.43 o 
  -6  -3   1        4.35        3.86      1.29 o 
  -5  -3   1       24.36       24.48      2.00 o 
  -4  -3   1        0.05        1.43      0.72 o 
  -3  -3   1      100.17      107.35      2.72 o 
  -2  -3   1      860.22      871.55      6.97 o 
  -1  -3   1      171.75      183.48      3.01 o 
   0  -3   1       91.96       88.38      1.52 o 
   1  -3   1      348.75      342.42      4.60 o 
   2  -3   1      271.27      270.27      4.60 o 
   3  -3   1        0.08        0.29      0.86 o 
   4  -3   1       16.67       18.04      1.86 o 
   5  -3   1        0.03        0.29      1.15 o 
  -7  -2   1        6.37        7.44      1.86 o 
  -6  -2   1      176.91      176.74      5.30 o 
  -5  -2   1       34.33       37.80      2.43 o 
  -4  -2   1       84.03       90.98      2.87 o 
  -3  -2   1      373.36      411.34      5.04 o 
  -2  -2   1        8.97        4.72      0.57 o 
  -1  -2   1      133.80      108.28      2.01 o 
   0  -2   1        7.04        6.87      0.40 o 
   1  -2   1       12.13       10.16      0.86 o 
   2  -2   1        8.60        8.16      0.86 o 
   3  -2   1       55.92       52.99      2.15 o 
   4  -2   1      201.50      196.33      4.88 o 
   5  -2   1       28.11       32.50      2.43 o 
   6  -2   1        0.12       -1.00      1.43 o 
  -7  -1   1       33.71       35.93      3.01 o 
  -6  -1   1       31.25       29.63      2.43 o 
  -5  -1   1        5.94        4.87      1.43 o 
  -4  -1   1       68.48       68.33      2.58 o 
  -3  -1   1        3.75        6.73      0.72 o 
  -2  -1   1        0.40        1.00      0.43 o 
  -1  -1   1      557.01      567.51      3.65 o 
   0  -1   1      556.52      488.09     15.32 o 
   1  -1   1      796.42      823.31      4.98 o 
   2  -1   1      427.98      410.90      4.33 o 
   3  -1   1      103.01      103.48      2.72 o 
   4  -1   1       46.97       48.26      2.29 o 
   5  -1   1       36.63       42.67      2.43 o 
   6  -1   1       20.22       26.91      2.29 o 
  -6   0   1        0.00       -1.29      1.29 o 
  -5   0   1      118.97      117.92      4.01 o 
  -4   0   1      199.20      199.26      4.30 o 
  -3   0   1       11.30       10.88      1.00 o 
  -2   0   1       62.53       54.32      1.43 o 
  -1   0   1     1642.79     1554.71     24.07 o 
   0   0   1       24.03       20.66      0.30 o 
   1   0   1     2291.69     2028.37     27.09 o 
   2   0   1      253.48      248.31      3.02 o 
   3   0   1      622.48      618.43      6.07 o 
   4   0   1       54.63       52.99      2.29 o 
   5   0   1      158.25      155.38      4.30 o 
   6   0   1       49.80       51.12      2.86 o 
  -6   1   1       17.81       17.75      2.29 o 
  -5   1   1      159.84      153.94      4.59 o 
  -4   1   1       37.77       38.52      2.00 o 
  -3   1   1       78.85       81.24      2.44 o 
  -2   1   1       55.31       47.57      1.58 o 
  -1   1   1      452.22      432.80      3.48 o 
   0   1   1       38.16       48.27      0.93 o 
   1   1   1      651.56      629.21      3.53 o 
   2   1   1      170.05      167.42      2.44 o 
   3   1   1      399.48      428.56      4.90 o 
   4   1   1      238.84      210.72      4.31 o 
   5   1   1      188.94      181.39      4.59 o 
   6   1   1       12.69       14.03      1.86 o 
   7   1   1        5.05        3.15      1.72 o 
  -6   2   1        7.53        8.87      1.72 o 
  -5   2   1       37.82       40.37      2.72 o 
  -4   2   1       10.13        8.45      1.43 o 
  -3   2   1      324.07      308.92      5.17 o 
  -2   2   1      323.04      316.30      4.32 o 
  -1   2   1     1266.24     1242.21      7.20 o 
   0   2   1      586.98      582.98      2.98 o 
   1   2   1      961.06      967.95      5.44 o 
   2   2   1        1.93        3.44      0.57 o 
   3   2   1      118.13      122.89      2.72 o 
   4   2   1       37.34       33.22      1.86 o 
   5   2   1      156.62      146.36      4.16 o 
   6   2   1       12.10       10.45      1.86 o 
   7   2   1       42.78       52.40      3.15 o 
  -5   3   1       21.42       19.18      2.43 o 
  -4   3   1       25.87       25.34      2.15 o 
  -3   3   1       35.74       32.50      2.00 o 
  -2   3   1      113.51      109.51      3.01 o 
  -1   3   1       95.08      100.19      2.44 o 
   0   3   1        2.39        3.41      0.86 o 
   1   3   1        0.74        0.57      0.43 o 
   2   3   1        5.66        4.72      0.72 o 
   3   3   1        0.83        1.00      0.57 o 
   4   3   1      122.65      127.71      3.30 o 
   5   3   1      110.88      106.75      3.44 o 
   6   3   1        9.78        6.15      1.57 o 
   7   3   1       29.56       34.79      2.72 o 
  -5   4   1       12.84       10.16      2.29 o 
  -4   4   1       26.65       30.78      2.15 o 
  -3   4   1        2.67        2.00      1.15 o 
  -2   4   1        0.83       -0.43      1.00 o 
  -1   4   1        1.37        0.72      0.86 o 
   0   4   1       95.90      100.63      1.93 o 
   1   4   1      111.18      117.84      2.72 o 
   2   4   1       35.68       31.65      1.58 o 
   3   4   1      276.45      288.25      4.74 o 
   4   4   1       28.27       32.93      1.86 o 
   5   4   1        7.08        9.88      1.57 o 
   6   4   1      151.38      143.16      4.73 o 
   7   4   1       14.76       18.32      2.29 o 
  -4   5   1        0.15        0.29      1.29 o 
  -3   5   1        3.73        2.72      1.29 o 
  -2   5   1      101.59       92.40      3.72 o 
  -1   5   1       54.23       57.14      2.72 o 
   0   5   1        0.40        0.79      0.64 o 
   1   5   1       15.00       12.45      1.29 o 
   2   5   1      281.96      317.78      5.17 o 
   3   5   1       78.03       75.92      2.86 o 
   4   5   1        4.89        4.58      1.29 o 
   5   5   1       35.30       33.93      2.43 o 
   6   5   1        8.13        9.16      1.86 o 
  -3   6   1       36.68       36.65      2.86 o 
  -2   6   1       20.50       17.61      2.15 o 
  -1   6   1       21.96       18.32      1.86 o 
   0   6   1       75.39       72.87      2.18 o 
   1   6   1      205.37      208.24      4.88 o 
   2   6   1        5.13        5.01      1.43 o 
   3   6   1        0.01        1.86      1.00 o 
   4   6   1        2.26        3.29      1.29 o 
   5   6   1        0.16       -0.72      1.29 o 
   6   6   1       23.65       27.77      2.58 o 
  -2   7   1       10.23        7.01      2.00 o 
  -1   7   1        0.84       -1.29      1.29 o 
   0   7   1       21.05       20.96      2.79 o 
   1   7   1       30.09       28.92      2.43 o 
   2   7   1        0.04       -0.57      1.15 o 
   3   7   1       18.97       19.18      2.15 o 
   4   7   1        6.98        6.73      1.43 o 
   5   7   1        9.41        6.58      1.86 o 
   0   8   1       15.95       14.36      2.15 o 
   1   8   1        0.03       -0.29      1.43 o 
   2   8   1       11.13       11.74      2.00 o 
   3   8   1       43.37       47.10      3.15 o 
   4   8   1       27.85       26.48      2.72 o 
  -3  -8   2        4.17        2.72      1.72 o 
  -2  -8   2        1.61        0.86      1.43 o 
  -1  -8   2        4.61        6.15      1.72 o 
  -5  -7   2        4.75        3.58      1.43 o 
  -4  -7   2       80.88       78.20      3.87 o 
  -3  -7   2       63.98       64.87      3.44 o 
  -2  -7   2        0.39        2.00      1.15 o 
  -1  -7   2       63.75       65.30      3.44 o 
   0  -7   2        5.16        5.33      1.21 o 
   1  -7   2       15.37       19.18      2.00 o 
  -6  -6   2        7.57        6.01      1.86 o 
  -5  -6   2       61.44       60.14      3.29 o 
  -4  -6   2       34.25       31.35      2.43 o 
  -3  -6   2       82.02       80.78      3.44 o 
  -2  -6   2       10.17       11.16      1.57 o 
  -1  -6   2        2.72        4.01      1.15 o 
   0  -6   2       19.09       19.13      1.36 o 
   1  -6   2        7.57        6.44      1.57 o 
   2  -6   2        5.11        5.87      1.57 o 
   3  -6   2        1.14        3.44      1.29 o 
  -6  -5   2        6.10        8.44      1.57 o 
  -5  -5   2       31.05       33.93      2.29 o 
  -4  -5   2       33.82       29.35      2.15 o 
  -3  -5   2       77.49       67.04      2.86 o 
  -2  -5   2       93.83       96.28      3.15 o 
  -1  -5   2       22.90       24.48      1.72 o 
   0  -5   2        1.49        0.79      0.65 o 
   1  -5   2       20.07       20.76      1.72 o 
   2  -5   2        0.03       -1.29      1.29 o 
   3  -5   2        0.17       -0.43      1.29 o 
   4  -5   2        3.36        1.86      1.86 o 
  -6  -4   2       30.60       34.64      2.72 o 
  -5  -4   2       55.29       63.87      3.01 o 
  -4  -4   2       41.88       42.53      2.29 o 
  -3  -4   2        7.74        8.16      1.00 o 
  -2  -4   2      854.75      839.98      7.96 o 
  -1  -4   2      401.48      434.53      5.61 o 
   0  -4   2       66.02       73.88      2.86 o 
   1  -4   2       61.48       58.58      2.43 o 
   2  -4   2      109.77      112.91      3.58 o 
   3  -4   2        1.44        2.15      1.15 o 
   4  -4   2       51.95       50.69      3.01 o 
  -7  -3   2       29.66       34.36      2.86 o 
  -6  -3   2       93.48       87.23      3.87 o 
  -5  -3   2        0.30        1.43      1.00 o 
  -4  -3   2       20.13       21.76      1.57 o 
  -3  -3   2      469.00      495.78      6.19 o 
  -2  -3   2      197.54      188.63      3.45 o 
  -1  -3   2       53.89       62.89      1.86 o 
   0  -3   2     1003.58     1054.60      5.40 o 
   1  -3   2       51.23       47.70      1.86 o 
   2  -3   2        0.61       -0.29      0.86 o 
   3  -3   2       33.18       33.50      2.15 o 
   4  -3   2        1.17        0.29      1.15 o 
   5  -3   2        4.60        5.30      1.57 o 
  -7  -2   2       41.12       39.94      3.29 o 
  -6  -2   2       77.26       72.18      3.58 o 
  -5  -2   2       10.73       11.45      1.43 o 
  -4  -2   2      421.11      408.87      6.18 o 
  -3  -2   2      687.51      740.11      6.94 o 
  -2  -2   2      315.42      371.23      4.32 o 
  -1  -2   2      433.67      390.13      3.90 o 
   0  -2   2      726.68      771.71      9.31 o 
   1  -2   2      882.57      906.55      6.55 o 
   2  -2   2      361.92      389.21      5.04 o 
   3  -2   2      239.97      230.80      4.59 o 
   4  -2   2       13.68       14.89      1.43 o 
   5  -2   2        8.83        9.16      1.57 o 
   6  -2   2       16.23       14.60      2.00 o 
  -6  -1   2       59.52       63.01      3.29 o 
  -5  -1   2      746.14      746.81      9.23 o 
  -4  -1   2        9.50        7.44      1.15 o 
  -3  -1   2      611.72      661.74      6.50 o 
  -2  -1   2       23.78       24.63      1.15 o 
  -1  -1   2       91.08       98.02      1.72 o 
   0  -1   2       76.32       65.16      0.91 o 
   1  -1   2       59.87       77.12      1.58 o 
   2  -1   2       13.21       15.60      1.00 o 
   3  -1   2      437.66      456.24      5.76 o 
   4  -1   2        0.90        1.00      0.86 o 
   5  -1   2       34.85       33.50      2.58 o 
   6  -1   2        1.44        0.00      1.43 o 
  -6   0   2       30.02       30.35      2.43 o 
  -5   0   2      156.96      154.23      4.59 o 
  -4   0   2        6.24        7.87      1.00 o 
  -3   0   2      264.97      263.35      4.17 o 
  -2   0   2      687.76      683.78      5.37 o 
  -1   0   2      382.83      386.04      3.19 o 
   0   0   2       17.92       17.70      0.41 o 
   1   0   2       22.46       29.08      0.86 o 
   2   0   2      775.64      783.69      5.67 o 
   3   0   2       45.69       45.69      1.72 o 
   4   0   2        7.34       10.31      1.15 o 
   5   0   2      316.10      295.58      6.03 o 
   6   0   2       57.94       55.99      3.29 o 
  -6   1   2       15.00       11.02      2.00 o 
  -5   1   2       33.13       36.79      2.43 o 
  -4   1   2       17.96       20.04      1.72 o 
  -3   1   2      185.39      180.07      3.73 o 
  -2   1   2      179.42      181.06      3.02 o 
  -1   1   2     7826.98     7740.04     70.48 o 
   0   1   2      671.28      732.24     20.58 o 
   1   1   2      768.81      787.61      4.27 o 
   2   1   2       15.79       15.32      0.86 o 
   3   1   2      276.89      320.30      4.31 o 
   4   1   2      101.58       98.59      3.01 o 
   5   1   2      141.26      126.56      4.01 o 
   6   1   2       48.68       45.82      2.86 o 
   7   1   2       13.35       16.46      2.15 o 
  -6   2   2        0.01       -0.29      1.43 o 
  -5   2   2        2.70        1.43      1.29 o 
  -4   2   2        2.72        1.72      1.15 o 
  -3   2   2       30.41       22.91      1.57 o 
  -2   2   2       40.69       50.70      1.72 o 
  -1   2   2      941.30      971.47      6.56 o 
   0   2   2    24293.68    25898.38    322.05 o 
   1   2   2     1620.49     1717.76     31.19 o 
   2   2   2      431.19      445.25      4.33 o 
   3   2   2      163.26      139.62      2.87 o 
   4   2   2        2.56        5.15      0.86 o 
   5   2   2       72.24       76.34      3.01 o 
   6   2   2        0.16       -0.86      1.15 o 
   7   2   2        5.27        7.16      1.86 o 
  -5   3   2        7.81        4.44      2.00 o 
  -4   3   2       24.56       23.91      2.15 o 
  -3   3   2       29.53       34.50      2.15 o 
  -2   3   2       53.38       48.41      2.15 o 
  -1   3   2      389.47      399.40      4.90 o 
   0   3   2      144.47      148.05      1.94 o 
   1   3   2       10.29        7.87      0.72 o 
   2   3   2      302.03      317.82      4.03 o 
   3   3   2        8.43        9.16      0.86 o 
   4   3   2      250.69      250.35      4.74 o 
   5   3   2       22.82       23.48      1.86 o 
   6   3   2       39.99       39.09      2.72 o 
   7   3   2        2.68        7.44      1.86 o 
  -5   4   2       15.82       16.89      2.29 o 
  -4   4   2        8.44        8.87      1.57 o 
  -3   4   2        7.18        7.44      1.43 o 
  -2   4   2       12.58       12.74      1.43 o 
  -1   4   2        2.44        3.72      0.72 o 
   0   4   2       13.29       12.88      0.75 o 
   1   4   2        5.26        4.87      0.72 o 
   2   4   2      882.18      924.96      7.83 o 
   3   4   2      165.40      182.29      3.87 o 
   4   4   2      452.22      452.94      6.62 o 
   5   4   2      352.21      359.30      6.61 o 
   6   4   2       13.28       16.32      1.72 o 
   7   4   2        7.30        2.72      1.72 o 
  -4   5   2        5.13        4.87      1.72 o 
  -3   5   2       47.02       54.55      3.15 o 
  -2   5   2        6.37        3.15      1.29 o 
  -1   5   2        0.10       -1.00      1.00 o 
   0   5   2        0.20        0.86      0.51 o 
   1   5   2        0.13       -0.72      0.72 o 
   2   5   2        8.82        9.30      1.15 o 
   3   5   2        3.55        2.72      1.15 o 
   4   5   2       50.28       47.26      2.43 o 
   5   5   2      575.74      586.11      8.49 o 
   6   5   2       17.62       16.89      1.86 o 
   7   5   2       19.64       18.18      2.15 o 
  -3   6   2        4.15        5.58      1.43 o 
  -2   6   2        8.35        9.88      1.43 o 
  -1   6   2       57.00       52.27      3.01 o 
   0   6   2        8.07        7.17      0.91 o 
   1   6   2        1.31        1.15      1.00 o 
   2   6   2       60.95       64.02      2.72 o 
   3   6   2      156.53      159.11      4.30 o 
   4   6   2      194.54      191.27      5.02 o 
   5   6   2        1.27        1.00      1.29 o 
   6   6   2       17.89       21.04      2.29 o 
  -2   7   2        8.01        7.87      1.72 o 
  -1   7   2        8.57       11.31      1.86 o 
   0   7   2        1.48        1.58      0.86 o 
   1   7   2       35.79       32.79      2.58 o 
   2   7   2       34.44       33.22      2.43 o 
   3   7   2       12.42       14.60      1.72 o 
   4   7   2        0.28        0.57      1.29 o 
   5   7   2       17.30       17.18      2.29 o 
   6   7   2        6.93        8.16      2.00 o 
   0   8   2        0.87        2.36      1.01 o 
   1   8   2       37.43       39.51      3.01 o 
   2   8   2       33.65       32.93      2.72 o 
   3   8   2        0.90        3.86      1.29 o 
   4   8   2        6.62        4.29      1.72 o 
  -2  -8   3        0.21        0.43      1.15 o 
  -1  -8   3       42.59       37.94      3.01 o 
  -5  -7   3        6.28        7.16      1.72 o 
  -4  -7   3        8.61       10.02      2.00 o 
  -3  -7   3       57.73       56.70      3.29 o 
  -2  -7   3        0.04       -0.43      1.29 o 
  -1  -7   3      110.24      108.01      4.30 o 
   0  -7   3      100.52      110.37      3.14 o 
   1  -7   3        3.95        2.86      1.86 o 
  -5  -6   3       13.54       17.32      2.00 o 
  -4  -6   3       11.67       13.46      1.72 o 
  -3  -6   3        7.55        8.16      1.43 o 
  -2  -6   3       89.25       95.26      3.58 o 
  -1  -6   3       19.64       22.90      1.86 o 
   0  -6   3       32.08       35.50      1.77 o 
   1  -6   3       14.06       11.45      1.86 o 
   2  -6   3       31.10       30.35      2.58 o 
   3  -6   3        2.07        5.87      1.29 o 
  -6  -5   3      118.02      117.04      4.73 o 
  -5  -5   3        6.60        6.30      1.72 o 
  -4  -5   3      334.71      319.27      6.46 o 
  -3  -5   3      262.40      238.06      5.31 o 
  -2  -5   3        8.32        5.87      1.00 o 
  -1  -5   3       81.68       87.52      3.15 o 
   0  -5   3        2.76        2.55      0.75 o 
   1  -5   3        8.60        8.30      1.29 o 
   2  -5   3       26.85       26.63      2.29 o 
   3  -5   3        2.49        1.57      1.57 o 
   4  -5   3       61.70       75.03      3.87 o 
  -6  -4   3       32.44       32.07      2.58 o 
  -5  -4   3        3.52        4.87      1.29 o 
  -4  -4   3      162.77      150.52      4.16 o 
  -3  -4   3      134.58      127.14      3.44 o 
  -2  -4   3        3.72        4.87      1.00 o 
  -1  -4   3       26.29       24.34      1.57 o 
   0  -4   3       19.74       19.11      1.01 o 
   1  -4   3       22.06       24.19      1.72 o 
   2  -4   3        4.27        4.15      1.00 o 
   3  -4   3       24.04       23.33      2.00 o 
   4  -4   3       32.59       30.64      2.72 o 
  -6  -3   3       24.78       23.48      2.58 o 
  -5  -3   3       34.39       33.93      2.29 o 
  -4  -3   3        0.43       -0.43      0.72 o 
  -3  -3   3        6.57        7.87      1.00 o 
  -2  -3   3      390.27      367.27      5.04 o 
  -1  -3   3     1024.24     1022.60      7.85 o 
   0  -3   3        0.26        1.84      0.45 o 
   1  -3   3        6.14        7.16      1.00 o 
   2  -3   3      324.91      330.15      5.46 o 
   3  -3   3      138.91      141.89      4.01 o 
   4  -3   3       56.21       60.14      3.15 o 
   5  -3   3        0.07        0.29      1.15 o 
  -6  -2   3       26.09       24.34      2.43 o 
  -5  -2   3       30.84       33.36      2.15 o 
  -4  -2   3       38.21       38.09      2.00 o 
  -3  -2   3       87.53      115.49      3.01 o 
  -2  -2   3      114.45      125.04      2.72 o 
  -1  -2   3     1986.83     1801.36     38.17 o 
   0  -2   3      203.08      206.40      6.90 o 
   1  -2   3     2306.05     2339.50     46.39 o 
   2  -2   3      661.14      649.84      6.64 o 
   3  -2   3      136.20      138.47      3.73 o 
   4  -2   3       22.96       26.34      2.00 o 
   5  -2   3        1.28        0.29      1.29 o 
   6  -2   3        0.05        0.43      1.15 o 
  -6  -1   3        1.25       -1.57      1.57 o 
  -5  -1   3        7.32        9.16      1.15 o 
  -4  -1   3       12.67       12.88      1.43 o 
  -3  -1   3       74.10       78.51      2.29 o 
  -2  -1   3      967.33     1054.57      7.14 o 
  -1  -1   3      237.17      224.69      2.88 o 
   0  -1   3      834.57      842.51      3.73 o 
   1  -1   3      926.31      938.89      5.99 o 
   2  -1   3      163.84      150.55      2.87 o 
   3  -1   3      146.27      140.10      3.30 o 
   4  -1   3       61.17       57.57      2.58 o 
   5  -1   3        1.37       -0.29      1.00 o 
   6  -1   3        7.72        5.01      1.57 o 
  -6   0   3       58.48       66.01      3.44 o 
  -5   0   3       30.23       32.07      2.43 o 
  -4   0   3       60.62       60.73      2.58 o 
  -3   0   3      215.94      233.27      4.02 o 
  -2   0   3      100.82       93.92      2.15 o 
  -1   0   3       11.64       18.18      0.86 o 
   0   0   3      222.04      210.92      4.33 o 
   1   0   3       43.20       34.54      1.00 o 
   2   0   3      146.90      141.53      2.44 o 
   3   0   3      190.17      190.88      3.59 o 
   4   0   3      590.68      567.85      7.20 o 
   5   0   3       20.90       25.48      2.00 o 
   6   0   3        0.46       -1.29      1.29 o 
  -6   1   3       23.36       22.05      2.58 o 
  -5   1   3       18.35       12.88      1.86 o 
  -4   1   3       15.90       10.02      1.43 o 
  -3   1   3        5.18        6.44      1.00 o 
  -2   1   3       24.40       25.20      1.29 o 
  -1   1   3     1588.74     1548.21     31.75 o 
   0   1   3     1058.43      937.18     21.51 o 
   1   1   3      375.95      376.71      3.33 o 
   2   1   3      726.93      679.13      5.23 o 
   3   1   3      218.70      224.46      3.73 o 
   4   1   3       32.24       34.65      1.86 o 
   5   1   3        3.54        3.01      1.29 o 
   6   1   3       80.65       76.34      3.58 o 
   7   1   3        9.36       10.88      2.00 o 
  -6   2   3        7.04       10.16      1.72 o 
  -5   2   3       39.35       39.37      2.86 o 
  -4   2   3      110.28      106.88      3.73 o 
  -3   2   3        1.36        2.86      0.72 o 
  -2   2   3       97.21       95.89      2.58 o 
  -1   2   3      740.95      737.53      5.95 o 
   0   2   3        2.03        3.58      0.72 o 
   1   2   3      358.72      388.49      3.75 o 
   2   2   3       32.96       24.49      1.15 o 
   3   2   3      338.74      336.08      4.60 o 
   4   2   3      108.93      102.90      3.01 o 
   5   2   3      289.99      281.63      5.60 o 
   6   2   3      113.67      103.72      4.15 o 
   7   2   3       19.67       22.62      2.58 o 
  -5   3   3       63.42       66.16      3.58 o 
  -4   3   3        0.16       -0.57      1.15 o 
  -3   3   3        4.18        4.01      1.15 o 
  -2   3   3        2.64        1.00      0.72 o 
  -1   3   3        8.92       10.45      1.00 o 
   0   3   3      149.00      144.35      5.09 o 
   1   3   3      110.12      104.12      2.29 o 
   2   3   3       32.36       37.81      1.43 o 
   3   3   3      178.53      188.97      3.59 o 
   4   3   3      359.21      339.06      5.46 o 
   5   3   3      120.07      120.22      3.73 o 
   6   3   3        0.98        1.15      1.29 o 
   7   3   3       23.79       20.76      2.43 o 
  -4   4   3        0.29        1.57      1.29 o 
  -3   4   3       84.32       85.80      3.58 o 
  -2   4   3       71.27       66.89      2.72 o 
  -1   4   3      234.45      233.82      4.59 o 
   0   4   3      410.93      395.31      5.18 o 
   1   4   3      232.51      232.79      3.88 o 
   2   4   3       17.77       16.03      1.29 o 
   3   4   3      139.51      137.07      3.30 o 
   4   4   3       24.49       24.19      1.72 o 
   5   4   3       83.60       79.50      3.29 o 
   6   4   3       17.36       16.46      1.86 o 
   7   4   3       45.06       54.12      3.29 o 
  -4   5   3        6.10        0.57      2.00 o 
  -3   5   3        7.63        6.58      1.57 o 
  -2   5   3       23.37       22.62      2.00 o 
  -1   5   3        2.37        1.00      1.00 o 
   0   5   3        0.01       -0.03      0.55 o 
   1   5   3        2.18        1.43      1.00 o 
   2   5   3       22.02       21.76      1.57 o 
   3   5   3        5.25        3.29      1.00 o 
   4   5   3       82.05       89.53      3.29 o 
   5   5   3      117.08      109.75      4.01 o 
   6   5   3        0.58        2.58      1.29 o 
   7   5   3        9.30       13.74      2.00 o 
  -3   6   3        0.09        0.72      1.43 o 
  -2   6   3        1.64        1.43      1.43 o 
  -1   6   3        0.23        2.29      1.00 o 
   0   6   3       34.31       32.79      2.65 o 
   1   6   3       49.55       51.26      2.43 o 
   2   6   3       62.28       69.03      2.86 o 
   3   6   3       91.64       89.96      3.29 o 
   4   6   3        0.01        1.15      1.15 o 
   5   6   3        2.68        6.01      1.72 o 
   6   6   3       33.13       30.06      2.72 o 
  -2   7   3       14.98       11.74      2.43 o 
  -1   7   3        4.00        7.30      1.29 o 
   0   7   3        4.65        5.18      0.89 o 
   1   7   3        0.45        3.01      1.15 o 
   2   7   3       58.14       68.74      3.15 o 
   3   7   3       20.11       20.33      2.15 o 
   4   7   3        6.25        6.01      1.57 o 
   5   7   3       16.92       17.03      2.15 o 
   6   7   3        5.07        4.44      1.86 o 
   0   8   3       13.10       17.01      1.52 o 
   1   8   3       22.25       22.47      2.43 o 
   2   8   3        0.39       -1.00      1.43 o 
   3   8   3        0.30        1.00      1.29 o 
   4   8   3        1.03        1.00      1.57 o 
   5   8   3        2.15        5.44      1.57 o 
  -4  -7   4       32.77       30.78      2.86 o 
  -3  -7   4        3.31        2.29      1.57 o 
  -2  -7   4        1.47        3.86      1.15 o 
  -1  -7   4       15.62       18.04      2.00 o 
   0  -7   4        6.45        6.77      2.22 o 
   1  -7   4       23.42       24.34      2.58 o 
  -5  -6   4       34.33       39.80      2.86 o 
  -4  -6   4        6.90       10.59      1.57 o 
  -3  -6   4        1.45        1.29      1.15 o 
  -2  -6   4       20.83       22.76      2.00 o 
  -1  -6   4       37.62       37.94      2.72 o 
   0  -6   4      138.11      136.85      3.19 o 
   1  -6   4       81.88       82.07      3.72 o 
   2  -6   4       38.78       42.52      3.15 o 
  -6  -5   4       11.64        7.30      2.15 o 
  -5  -5   4        3.89        2.15      1.29 o 
  -4  -5   4      205.77      200.16      5.31 o 
  -3  -5   4      207.30      207.51      5.16 o 
  -2  -5   4        9.69       10.02      1.43 o 
  -1  -5   4      286.66      284.92      5.60 o 
   0  -5   4        0.13       -0.36      0.71 o 
   1  -5   4        4.65        3.01      1.29 o 
   2  -5   4        0.01        0.86      1.15 o 
   3  -5   4        2.14        2.86      1.43 o 
  -6  -4   4        0.00        2.43      1.29 o 
  -5  -4   4      134.49      129.96      4.44 o 
  -4  -4   4       47.72       50.40      2.72 o 
  -3  -4   4       51.95       54.13      2.43 o 
  -2  -4   4       11.55       16.03      1.29 o 
  -1  -4   4        0.51        0.57      0.72 o 
   0  -4   4        3.48        2.68      1.07 o 
   1  -4   4        0.64       -0.86      0.86 o 
   2  -4   4       17.91       17.03      1.57 o 
   3  -4   4       17.17       16.46      1.86 o 
   4  -4   4        0.73        1.15      1.43 o 
  -6  -3   4       24.52       25.48      2.43 o 
  -5  -3   4       48.37       50.40      2.86 o 
  -4  -3   4        5.67        5.58      1.15 o 
  -3  -3   4      317.25      328.24      5.32 o 
  -2  -3   4      165.64      166.10      3.59 o 
  -1  -3   4       69.15       82.66      2.44 o 
   0  -3   4       18.94       25.20      1.01 o 
   1  -3   4       90.44       99.73      2.72 o 
   2  -3   4        2.66        5.30      0.86 o 
   3  -3   4       31.10       33.22      2.29 o 
   4  -3   4        4.86        6.01      1.57 o 
   5  -3   4       16.78       16.89      2.43 o 
  -6  -2   4       22.23       20.90      2.43 o 
  -5  -2   4       41.46       40.23      2.43 o 
  -4  -2   4        1.32        0.29      1.00 o 
  -3  -2   4       28.75       27.92      1.57 o 
  -2  -2   4     1446.10     1489.15      9.79 o 
  -1  -2   4      393.25      410.62      4.75 o 
   0  -2   4      214.23      247.16      2.54 o 
   1  -2   4       68.36       63.62      2.01 o 
   2  -2   4      204.12      214.40      4.02 o 
   3  -2   4       34.74       35.79      1.86 o 
   4  -2   4      153.20      150.35      4.59 o 
   5  -2   4        0.21        0.86      1.29 o 
   6  -2   4        0.00       -1.29      1.43 o 
  -6  -1   4       79.56       75.62      3.87 o 
  -5  -1   4        6.25        5.73      1.29 o 
  -4  -1   4       78.40       69.90      2.72 o 
  -3  -1   4      709.72      744.75      7.51 o 
  -2  -1   4       66.37       82.39      2.15 o 
  -1  -1   4       85.05       83.01      1.86 o 
   0  -1   4     2931.97     2550.21     30.31 o 
   1  -1   4       36.89       30.94      1.29 o 
   2  -1   4      126.25      136.38      2.87 o 
   3  -1   4      114.26      119.11      3.15 o 
   4  -1   4        8.26        9.59      1.15 o 
   5  -1   4        3.85        3.29      1.29 o 
   6  -1   4       15.86       16.32      2.15 o 
  -6   0   4       87.23       85.65      4.01 o 
  -5   0   4       24.39       22.05      2.15 o 
  -4   0   4      133.34      135.44      3.73 o 
  -3   0   4      268.21      271.73      4.60 o 
  -2   0   4       51.62       60.88      1.86 o 
  -1   0   4      478.42      486.89      4.34 o 
   0   0   4     1299.94     1132.11     27.87 o 
   1   0   4      455.01      471.07      4.19 o 
   2   0   4      954.24     1035.49      7.13 o 
   3   0   4      371.53      394.75      5.18 o 
   4   0   4        0.18       -0.14      0.72 o 
   5   0   4        5.43        5.44      1.00 o 
   6   0   4       42.81       39.23      2.72 o 
  -6   1   4       31.13       28.77      2.86 o 
  -5   1   4      198.47      200.28      5.45 o 
  -4   1   4        4.62        4.58      1.15 o 
  -3   1   4      317.82      313.94      5.17 o 
  -2   1   4       88.78       85.99      2.29 o 
  -1   1   4        0.14        0.72      0.43 o 
   0   1   4      168.65      155.30      3.31 o 
   1   1   4        1.24        0.72      0.43 o 
   2   1   4        2.35        2.86      0.57 o 
   3   1   4      534.86      579.15      6.06 o 
   4   1   4       16.34       13.46      1.29 o 
   5   1   4       75.17       67.03      3.01 o 
   6   1   4        1.10       -0.72      1.29 o 
   7   1   4        0.00        0.00      1.43 o 
  -5   2   4       48.97       52.12      3.15 o 
  -4   2   4        7.44        6.58      1.43 o 
  -3   2   4      106.74      103.03      3.30 o 
  -2   2   4        0.25        0.29      0.72 o 
  -1   2   4      138.54      123.67      2.58 o 
   0   2   4       39.18       43.07      1.07 o 
   1   2   4        6.30        9.02      0.72 o 
   2   2   4     1211.96     1270.14      7.90 o 
   3   2   4       29.01       25.92      1.43 o 
   4   2   4       47.15       38.67      2.00 o 
   5   2   4      474.71      474.52      7.19 o 
   6   2   4       50.74       46.39      2.72 o 
   7   2   4       27.41       27.20      2.58 o 
  -5   3   4        9.31       10.45      1.72 o 
  -4   3   4        2.86        2.72      1.43 o 
  -3   3   4       27.75       27.20      1.86 o 
  -2   3   4       52.19       52.13      2.29 o 
  -1   3   4     2714.87     2655.61     55.11 o 
   0   3   4      627.19      634.84     15.40 o 
   1   3   4      142.77      147.35      2.87 o 
   2   3   4        0.44        0.43      0.57 o 
   3   3   4       28.15       37.94      1.72 o 
   4   3   4       35.95       31.21      1.86 o 
   5   3   4      181.14      168.47      4.59 o 
   6   3   4       16.36       15.89      1.86 o 
   7   3   4       28.46       32.07      2.58 o 
  -4   4   4        0.34        0.29      1.15 o 
  -3   4   4        0.30        1.00      1.00 o 
  -2   4   4       79.50       78.50      3.15 o 
  -1   4   4      314.32      324.09      5.32 o 
   0   4   4     2459.82     2414.94      9.51 o 
   1   4   4      236.05      253.02      4.16 o 
   2   4   4      163.62      173.57      3.44 o 
   3   4   4       22.84       17.47      1.43 o 
   4   4   4        2.37        1.86      0.72 o 
   5   4   4      122.76      113.49      4.01 o 
   6   4   4        2.73        2.43      1.29 o 
   7   4   4        7.78        8.44      1.86 o 
  -4   5   4        2.76        1.29      1.57 o 
  -3   5   4        4.79        3.01      1.29 o 
  -2   5   4       15.46       15.60      1.86 o 
  -1   5   4       55.45       51.27      2.72 o 
   0   5   4       48.89       43.53      4.30 o 
   1   5   4      119.21      111.36      3.15 o 
   2   5   4      126.04      125.70      3.44 o 
   3   5   4       14.94       16.89      1.43 o 
   4   5   4      236.48      247.90      5.31 o 
   5   5   4        8.46        7.01      1.57 o 
   6   5   4        9.30       11.59      1.57 o 
   7   5   4        6.50        6.15      2.29 o 
  -3   6   4        0.81        1.00      1.29 o 
  -2   6   4        2.75        3.29      1.43 o 
  -1   6   4        0.18        0.43      0.86 o 
   0   6   4        8.75        9.56      1.01 o 
   1   6   4        0.20       -0.86      0.86 o 
   2   6   4      112.50      119.36      3.73 o 
   3   6   4       20.96       24.19      2.00 o 
   4   6   4      267.98      270.02      6.03 o 
   5   6   4      174.66      181.46      5.30 o 
   6   6   4        4.87        7.30      1.72 o 
  -2   7   4        1.20        2.00      1.43 o 
  -1   7   4        0.01       -0.57      1.29 o 
   0   7   4        0.34        1.22      0.81 o 
   1   7   4        0.12        0.86      1.00 o 
   2   7   4        7.57        8.30      1.57 o 
   3   7   4       38.88       42.09      2.72 o 
   4   7   4       36.53       33.07      2.72 o 
   5   7   4      112.86      103.43      4.44 o 
   6   7   4        0.26        0.00      1.29 o 
   0   8   4        0.06        0.92      0.86 o 
   1   8   4        0.71       -1.72      1.72 o 
   2   8   4       14.32       15.46      1.86 o 
   3   8   4       32.44       37.22      2.72 o 
   4   8   4       27.04       23.48      2.58 o 
   5   8   4        0.82        3.01      1.43 o 
  -3  -7   5       34.15       30.49      2.86 o 
  -2  -7   5        0.14        0.43      1.29 o 
  -1  -7   5        0.51        1.00      1.29 o 
   0  -7   5       17.18       16.77      1.57 o 
  -5  -6   5        2.76        2.43      1.43 o 
  -4  -6   5       48.71       44.53      3.15 o 
  -3  -6   5       63.58       63.72      3.29 o 
  -2  -6   5        2.47        3.01      1.29 o 
  -1  -6   5      258.23      257.76      6.31 o 
   0  -6   5       15.62       15.83      1.36 o 
   1  -6   5       14.50       13.74      2.15 o 
   2  -6   5       16.09       15.17      2.29 o 
  -5  -5   5       41.16       33.93      2.86 o 
  -4  -5   5       26.73       25.20      2.29 o 
  -3  -5   5       50.40       53.55      2.72 o 
  -2  -5   5       15.74       14.03      1.72 o 
  -1  -5   5      364.41      353.03      6.61 o 
   0  -5   5      207.78      199.73      4.16 o 
   1  -5   5       38.83       37.37      2.58 o 
   2  -5   5       71.68       74.04      3.58 o 
   3  -5   5        0.33        1.29      1.15 o 
  -6  -4   5       39.16       37.51      3.01 o 
  -5  -4   5        1.06        0.86      1.43 o 
  -4  -4   5        0.39        1.57      1.00 o 
  -3  -4   5       11.87       10.45      1.29 o 
  -2  -4   5      297.37      292.47      5.46 o 
  -1  -4   5       78.27       80.79      2.86 o 
   0  -4   5       12.40       13.35      1.01 o 
   1  -4   5      198.44      194.18      4.73 o 
   2  -4   5      123.24      118.64      4.01 o 
   3  -4   5        1.23        2.58      1.00 o 
   4  -4   5        1.71        3.86      1.29 o 
  -6  -3   5       86.88       87.79      4.15 o 
  -5  -3   5       33.68       28.78      2.29 o 
  -4  -3   5      538.18      518.20      7.77 o 
  -3  -3   5      334.69      301.08      5.46 o 
  -2  -3   5        0.05       -0.14      0.57 o 
  -1  -3   5       18.96       22.48      1.43 o 
   0  -3   5        0.29        0.72      0.86 o 
   1  -3   5       42.07       36.37      1.86 o 
   2  -3   5       43.28       41.10      2.29 o 
   3  -3   5        9.03        8.73      1.57 o 
   4  -3   5      325.13      330.51      7.18 o 
   5  -3   5        0.02        1.86      1.29 o 
  -6  -2   5       34.18       30.78      2.86 o 
  -5  -2   5        2.48       -0.29      1.15 o 
  -4  -2   5      121.99      111.77      3.73 o 
  -3  -2   5       30.92       28.78      1.72 o 
  -2  -2   5      110.65      109.22      2.87 o 
  -1  -2   5        0.26        0.14      0.57 o 
   0  -2   5        6.29        7.18      0.61 o 
   1  -2   5       79.83       98.87      2.58 o 
   2  -2   5        6.33        4.15      0.86 o 
   3  -2   5      148.61      147.22      3.87 o 
   4  -2   5       83.65       76.34      3.44 o 
   5  -2   5      141.17      140.85      5.02 o 
  -6  -1   5        1.83        4.58      1.57 o 
  -5  -1   5       10.04       12.02      1.43 o 
  -4  -1   5        2.02        2.58      1.00 o 
  -3  -1   5        1.52        1.15      0.86 o 
  -2  -1   5      647.29      669.93      6.65 o 
  -1  -1   5     1396.52     1329.54      8.35 o 
   0  -1   5      296.66      327.54      7.48 o 
   1  -1   5      121.37      132.66      2.72 o 
   2  -1   5      551.59      582.32      6.35 o 
   3  -1   5      307.76      304.81      5.17 o 
   4  -1   5       95.20       88.39      3.29 o 
   5  -1   5        0.38        0.86      1.15 o 
   6  -1   5       24.46       27.20      2.58 o 
  -6   0   5        9.70        6.44      2.15 o 
  -5   0   5       22.88       25.19      2.29 o 
  -4   0   5       36.63       33.93      2.15 o 
  -3   0   5      171.12      186.59      4.02 o 
  -2   0   5      216.76      230.46      3.88 o 
  -1   0   5      966.20     1016.55      6.99 o 
   0   0   5        0.27        0.14      0.34 o 
   1   0   5     3195.54     3109.29     50.08 o 
   2   0   5      852.75      878.46      7.11 o 
   3   0   5      107.06      118.96      3.15 o 
   4   0   5        3.64        3.86      1.00 o 
   5   0   5        6.47        8.30      1.43 o 
   6   0   5        0.34        0.86      1.15 o 
  -6   1   5        0.14       -0.29      1.57 o 
  -5   1   5        1.14        0.29      1.15 o 
  -4   1   5       28.24       31.35      2.15 o 
  -3   1   5       77.58       73.63      2.72 o 
  -2   1   5      253.58      253.81      4.17 o 
  -1   1   5       55.65       52.44      1.72 o 
   0   1   5      987.08      996.16     25.99 o 
   1   1   5      586.09      579.73      5.07 o 
   2   1   5        1.64       -0.29      0.57 o 
   3   1   5      731.98      736.12      7.08 o 
   4   1   5       61.68       52.13      2.29 o 
   5   1   5        0.20        1.72      0.86 o 
   6   1   5       29.14       28.35      2.43 o 
  -5   2   5       12.18       12.02      2.00 o 
  -4   2   5       21.16       20.76      2.00 o 
  -3   2   5       60.77       60.44      2.86 o 
  -2   2   5      240.95      259.00      4.45 o 
  -1   2   5      138.62      146.88      3.01 o 
   0   2   5      102.55      109.11      1.79 o 
   1   2   5       67.33       58.61      1.72 o 
   2   2   5      343.98      376.85      4.61 o 
   3   2   5      208.44      193.92      3.73 o 
   4   2   5      500.12      487.10      6.77 o 
   5   2   5        1.21        3.86      1.15 o 
   6   2   5        6.91        7.73      1.57 o 
   7   2   5       52.81       58.42      3.44 o 
  -5   3   5       23.61       21.76      2.43 o 
  -4   3   5        2.24        3.58      1.15 o 
  -3   3   5        1.22        1.72      1.00 o 
  -2   3   5       36.21       36.80      2.00 o 
  -1   3   5      469.20      462.16      5.90 o 
   0   3   5      219.23      221.90      4.81 o 
   1   3   5        3.94        3.86      0.72 o 
   2   3   5      370.96      381.97      4.89 o 
   3   3   5      183.89      185.79      3.73 o 
   4   3   5        5.09        6.15      1.15 o 
   5   3   5       31.52       27.63      2.15 o 
   6   3   5      115.52      106.01      4.15 o 
   7   3   5        7.11        5.73      1.86 o 
  -4   4   5       15.61       17.03      1.86 o 
  -3   4   5        2.01        3.15      1.15 o 
  -2   4   5       24.67       28.92      2.00 o 
  -1   4   5      113.52      112.50      3.44 o 
   0   4   5        5.22        4.58      0.75 o 
   1   4   5        2.68        3.01      0.72 o 
   2   4   5       19.01       15.32      1.29 o 
   3   4   5       40.85       42.82      2.00 o 
   4   4   5      125.59      117.09      3.58 o 
   5   4   5      232.06      222.32      5.31 o 
   6   4   5       84.30       69.75      3.72 o 
   7   4   5        5.47        2.43      2.00 o 
  -4   5   5        0.60        3.01      1.15 o 
  -3   5   5       10.35       12.02      1.72 o 
  -2   5   5        0.33        1.43      1.00 o 
  -1   5   5       14.98       14.60      1.57 o 
   0   5   5       90.88       86.18      4.23 o 
   1   5   5       10.91        9.45      1.29 o 
   2   5   5        0.48        1.43      0.72 o 
   3   5   5        5.25        3.44      1.15 o 
   4   5   5      198.19      201.20      4.88 o 
   5   5   5       57.49       60.43      3.01 o 
   6   5   5        0.86        1.43      1.00 o 
  -3   6   5       14.47       13.74      2.15 o 
  -2   6   5        2.43        0.57      1.43 o 
  -1   6   5       41.51       42.52      2.72 o 
   0   6   5      105.11      106.61      4.58 o 
   1   6   5       31.61       31.35      2.00 o 
   2   6   5        6.61        7.59      1.15 o 
   3   6   5       62.14       69.89      3.15 o 
   4   6   5       51.27       54.56      2.86 o 
   5   6   5       14.44       15.46      1.86 o 
   6   6   5        7.25       10.73      1.72 o 
  -2   7   5        3.93        1.72      1.72 o 
  -1   7   5        7.49        5.30      1.57 o 
   0   7   5        0.03       -0.51      1.29 o 
   1   7   5        0.57        3.29      0.86 o 
   2   7   5       18.35       19.75      2.00 o 
   3   7   5        0.87        1.86      1.15 o 
   4   7   5       17.21       15.32      2.00 o 
   5   7   5       28.49       32.21      2.72 o 
   6   7   5        5.12        6.30      1.86 o 
   0   8   5        3.48        3.86      0.96 o 
   1   8   5       14.50       15.17      1.72 o 
   2   8   5       26.39       27.06      2.58 o 
   3   8   5       13.62       18.47      2.00 o 
   4   8   5        2.49        1.15      1.86 o 
   5   8   5        9.31       11.74      2.15 o 
  -3  -7   6        7.95        4.29      2.00 o 
  -2  -7   6        1.66        1.72      1.43 o 
  -1  -7   6       15.01       12.17      2.15 o 
  -4  -6   6        1.27        3.01      1.57 o 
  -3  -6   6        4.10        5.58      1.43 o 
  -2  -6   6        5.23        2.15      1.29 o 
  -1  -6   6        0.11        0.14      1.29 o 
   0  -6   6        1.17        0.09      0.96 o 
   1  -6   6        1.16        2.29      1.43 o 
   2  -6   6       14.13       13.03      2.15 o 
  -5  -5   6       47.09       56.41      3.29 o 
  -4  -5   6       59.91       50.98      3.01 o 
  -3  -5   6       17.62       16.75      1.86 o 
  -2  -5   6       46.86       48.54      2.58 o 
  -1  -5   6       72.72       73.90      3.15 o 
   0  -5   6       64.42       62.17      6.87 o 
   1  -5   6      116.43      114.90      4.30 o 
   2  -5   6       20.57       18.32      2.15 o 
   3  -5   6        1.28        1.15      1.29 o 
  -5  -4   6       30.31       32.78      2.58 o 
  -4  -4   6        0.02       -0.29      1.15 o 
  -3  -4   6       15.45       19.18      1.72 o 
  -2  -4   6       97.43       96.85      3.44 o 
  -1  -4   6       31.61       30.64      2.00 o 
   0  -4   6      268.00      262.75     13.78 o 
   1  -4   6      174.74      174.48      4.73 o 
   2  -4   6       62.25       63.58      3.01 o 
   3  -4   6        0.01        2.15      1.00 o 
   4  -4   6       19.39       25.34      2.29 o 
  -6  -3   6        0.46        0.43      1.43 o 
  -5  -3   6        0.23        0.86      1.15 o 
  -4  -3   6      268.94      284.37      6.03 o 
  -3  -3   6      316.75      318.47      5.89 o 
  -2  -3   6       19.83       21.62      1.72 o 
  -1  -3   6      545.20      496.37      6.63 o 
   0  -3   6       72.74       69.35      1.93 o 
   1  -3   6       20.81       26.20      1.72 o 
   2  -3   6       54.68       54.13      2.72 o 
   3  -3   6       26.74       25.91      2.15 o 
   4  -3   6        5.79        5.44      1.29 o 
   5  -3   6        0.00        1.29      1.29 o 
  -6  -2   6        7.47        8.44      2.15 o 
  -5  -2   6       99.36      101.13      4.01 o 
  -4  -2   6       17.30       18.90      1.86 o 
  -3  -2   6       14.97       17.03      1.43 o 
  -2  -2   6        1.74        2.58      0.72 o 
  -1  -2   6        0.73        0.57      0.57 o 
   0  -2   6       28.99       37.37      1.21 o 
   1  -2   6       31.77       33.79      1.72 o 
   2  -2   6        5.28        6.58      1.00 o 
   3  -2   6       43.24       38.80      2.15 o 
   4  -2   6        0.06        0.29      1.29 o 
   5  -2   6       31.68       33.93      2.86 o 
  -6  -1   6       19.77       19.75      2.58 o 
  -5  -1   6       18.04       21.47      2.00 o 
  -4  -1   6        0.46        0.29      1.00 o 
  -3  -1   6      433.19      447.00      6.47 o 
  -2  -1   6      131.18      126.17      3.15 o 
  -1  -1   6      156.54      180.90      3.30 o 
   0  -1   6      161.16      184.73      2.87 o 
   1  -1   6      144.29      166.81      3.30 o 
   2  -1   6       10.59       10.02      1.00 o 
   3  -1   6      156.53      153.98      3.87 o 
   4  -1   6        1.95        1.86      1.29 o 
   5  -1   6       45.75       49.83      3.01 o 
   6  -1   6        3.49        5.44      1.43 o 
  -6   0   6        8.77       11.88      2.00 o 
  -5   0   6        7.41        9.59      1.72 o 
  -4   0   6       27.65       23.19      1.86 o 
  -3   0   6       31.60       31.07      1.86 o 
  -2   0   6      692.52      751.15      7.22 o 
  -1   0   6       59.97       66.04      2.01 o 
   0   0   6      127.69      135.80      2.08 o 
   1   0   6       48.97       41.25      1.58 o 
   2   0   6      172.84      177.20      3.44 o 
   3   0   6       82.62       80.52      2.72 o 
   4   0   6      163.92      149.82      4.16 o 
   5   0   6        8.79        6.44      1.57 o 
   6   0   6        3.83        3.86      1.43 o 
  -5   1   6        6.02       10.31      1.57 o 
  -4   1   6       60.22       57.57      2.86 o 
  -3   1   6      287.08      279.10      5.31 o 
  -2   1   6        0.55        0.14      0.72 o 
  -1   1   6      421.53      432.31      5.19 o 
   0   1   6     1711.29     1577.26      8.87 o 
   1   1   6        0.89        0.72      0.57 o 
   2   1   6      302.08      321.36      4.46 o 
   3   1   6       89.65       83.11      2.58 o 
   4   1   6        2.92        3.72      1.00 o 
   5   1   6       54.77       53.84      2.86 o 
   6   1   6       18.08       23.05      2.15 o 
  -5   2   6       20.85       21.19      2.58 o 
  -4   2   6       18.03       21.33      1.86 o 
  -3   2   6       24.72       23.19      1.86 o 
  -2   2   6       18.07       17.75      1.57 o 
  -1   2   6       93.11       90.00      2.58 o 
   0   2   6      416.01      433.72     18.66 o 
   1   2   6       19.09       17.61      1.15 o 
   2   2   6      864.44      923.55      7.54 o 
   3   2   6      208.01      220.00      4.16 o 
   4   2   6        8.78        6.15      1.15 o 
   5   2   6        0.11       -0.14      0.86 o 
   6   2   6       36.28       34.50      2.58 o 
   7   2   6        0.02        0.00      1.29 o 
  -5   3   6       24.14       20.61      2.72 o 
  -4   3   6        1.18        2.43      1.15 o 
  -3   3   6       49.02       46.11      2.72 o 
  -2   3   6       49.98       50.26      2.29 o 
  -1   3   6       20.73       20.19      1.43 o 
   0   3   6       56.08       53.65      3.44 o 
   1   3   6      126.61      120.73      2.87 o 
   2   3   6        2.34        3.58      0.72 o 
   3   3   6      141.80      151.98      3.58 o 
   4   3   6       61.34       54.28      2.43 o 
   5   3   6       69.49       61.15      3.15 o 
   6   3   6        9.64       10.31      1.72 o 
   7   3   6        4.44        5.58      1.57 o 
  -4   4   6        3.15        5.87      1.43 o 
  -3   4   6       38.75       42.38      2.58 o 
  -2   4   6       29.15       23.19      2.15 o 
  -1   4   6        1.05       -0.14      1.00 o 
   0   4   6        0.07       -0.18      0.55 o 
   1   4   6        0.03       -0.29      0.72 o 
   2   4   6      330.21      333.70      5.17 o 
   3   4   6        4.05        3.72      1.00 o 
   4   4   6      176.71      170.63      4.30 o 
   5   4   6      316.04      295.11      6.32 o 
   6   4   6       15.24       13.88      2.00 o 
   7   4   6       36.49       38.37      3.01 o 
  -3   5   6        0.01        0.86      1.15 o 
  -2   5   6        2.91        3.72      1.29 o 
  -1   5   6      459.82      420.06      7.19 o 
   0   5   6      219.60      208.03      9.75 o 
   1   5   6       28.09       30.07      1.86 o 
   2   5   6        2.36        1.57      0.86 o 
   3   5   6       17.79       18.75      1.57 o 
   4   5   6        1.34        1.86      1.00 o 
   5   5   6       70.82       66.88      3.29 o 
   6   5   6        0.23        0.43      1.29 o 
  -3   6   6        0.73       -0.29      1.57 o 
  -2   6   6       24.19       30.35      2.43 o 
  -1   6   6       83.86       80.64      3.58 o 
   0   6   6      171.95      149.81      3.29 o 
   1   6   6       16.46       15.03      1.43 o 
   2   6   6       22.26       20.04      1.86 o 
   3   6   6        1.84        2.29      1.29 o 
   4   6   6        2.69        2.72      1.43 o 
   5   6   6       68.59       62.58      3.29 o 
   6   6   6       12.22       16.46      2.15 o 
  -1   7   6        3.19        1.72      1.43 o 
   0   7   6       12.26        9.31      1.20 o 
   1   7   6       27.05       26.63      2.29 o 
   2   7   6       25.86       29.20      2.29 o 
   3   7   6       17.43       20.04      2.00 o 
   4   7   6      110.97      107.30      4.15 o 
   5   7   6        7.16       10.88      1.86 o 
   0   8   6        2.15        2.08      1.43 o 
   1   8   6        0.10        1.29      1.15 o 
   2   8   6        2.58        0.57      1.57 o 
   3   8   6        0.20        0.57      1.43 o 
   4   8   6       67.48       76.04      4.15 o 
  -4  -6   7       17.38       13.03      2.29 o 
  -3  -6   7       62.41       61.86      3.44 o 
  -2  -6   7       16.37       14.03      1.86 o 
  -1  -6   7        0.32        0.72      1.15 o 
   0  -6   7        1.85        0.23      0.96 o 
   1  -6   7        0.21        0.86      1.29 o 
  -5  -5   7        2.23        0.86      1.57 o 
  -4  -5   7      106.34       93.39      4.15 o 
  -3  -5   7       77.06       74.19      3.44 o 
  -2  -5   7       54.66       48.97      2.86 o 
  -1  -5   7        0.00       -1.15      1.15 o 
   0  -5   7       49.85       46.88      4.94 o 
   1  -5   7       35.82       33.36      2.43 o 
   2  -5   7       13.73       14.03      1.86 o 
   3  -5   7        3.13        5.73      1.43 o 
  -5  -4   7        1.69       -0.43      1.57 o 
  -4  -4   7       75.35       72.90      3.44 o 
  -3  -4   7       69.05       70.03      3.15 o 
  -2  -4   7       12.77       11.88      1.43 o 
  -1  -4   7      653.63      619.75      8.50 o 
   0  -4   7       44.62       45.93      1.77 o 
   1  -4   7        8.41       10.59      1.29 o 
   2  -4   7       30.82       27.34      2.29 o 
   3  -4   7        4.67        2.72      1.57 o 
   4  -4   7        1.45        2.15      1.57 o 
  -5  -3   7       59.43       61.57      3.29 o 
  -4  -3   7       53.41       52.98      2.86 o 
  -3  -3   7        5.50        5.58      1.29 o 
  -2  -3   7      141.71      145.20      4.01 o 
  -1  -3   7      648.46      627.68      7.78 o 
   0  -3   7       91.12       84.44      3.22 o 
   1  -3   7      208.34      222.18      4.88 o 
   2  -3   7      206.08      210.52      5.16 o 
   3  -3   7        1.87        2.15      1.15 o 
   4  -3   7       10.72        9.59      1.86 o 
  -6  -2   7       22.88       24.91      2.58 o 
  -5  -2   7        2.15        1.29      1.29 o 
  -4  -2   7        9.20        8.45      1.72 o 
  -3  -2   7       23.49       17.18      1.57 o 
  -2  -2   7      320.88      299.78      5.31 o 
  -1  -2   7       92.68       90.99      2.87 o 
   0  -2   7        9.04        9.10      0.71 o 
   1  -2   7      678.71      656.97      7.50 o 
   2  -2   7      268.27      270.56      5.31 o 
   3  -2   7       93.32      100.56      3.58 o 
   4  -2   7        0.93        2.00      1.15 o 
   5  -2   7        2.46        2.29      1.29 o 
  -6  -1   7       26.21       27.06      2.58 o 
  -5  -1   7       37.31       38.37      2.86 o 
  -4  -1   7      359.48      364.74      6.89 o 
  -3  -1   7      142.98      133.02      3.87 o 
  -2  -1   7        0.09        0.29      0.72 o 
  -1  -1   7       10.34        7.01      1.00 o 
   0  -1   7        0.09        1.65      0.40 o 
   1  -1   7       58.70       45.41      2.01 o 
   2  -1   7        0.09        0.29      0.72 o 
   3  -1   7       31.35       30.21      2.00 o 
   4  -1   7      719.75      737.20      9.51 o 
   5  -1   7        0.19        3.01      1.29 o 
   6  -1   7       13.56       13.03      2.15 o 
  -5   0   7        4.59        3.15      1.43 o 
  -4   0   7       42.62       42.81      2.58 o 
  -3   0   7        0.65       -0.29      1.00 o 
  -2   0   7      154.20      153.43      3.58 o 
  -1   0   7       70.73       83.52      2.44 o 
   0   0   7        0.40        1.18      0.45 o 
   1   0   7       50.84       61.30      2.01 o 
   2   0   7        0.07        0.00      0.57 o 
   3   0   7      401.88      379.86      6.04 o 
   4   0   7      167.45      152.96      4.44 o 
   5   0   7       73.62       67.02      3.29 o 
   6   0   7       17.87       20.61      2.15 o 
  -5   1   7        0.07       -0.72      1.29 o 
  -4   1   7        5.86        4.87      1.43 o 
  -3   1   7       16.07       19.33      1.57 o 
  -2   1   7      333.97      343.71      5.46 o 
  -1   1   7      559.08      584.24      6.35 o 
   0   1   7      336.58      330.14     17.33 o 
   1   1   7      277.62      251.80      4.02 o 
   2   1   7      485.22      510.76      6.05 o 
   3   1   7      309.66      310.15      5.17 o 
   4   1   7       48.16       44.68      2.29 o 
   5   1   7        2.96        2.86      1.15 o 
   6   1   7       88.99       91.81      4.15 o 
  -5   2   7        3.07        5.30      1.72 o 
  -4   2   7        5.62        7.16      1.29 o 
  -3   2   7      104.09      101.72      3.73 o 
  -2   2   7      133.81      136.32      3.73 o 
  -1   2   7      115.71      119.11      3.15 o 
   0   2   7      105.00      106.87      4.09 o 
   1   2   7     1238.07     1152.58      8.74 o 
   2   2   7      179.05      172.17      3.59 o 
   3   2   7       45.77       51.70      2.29 o 
   4   2   7        0.51        0.72      0.72 o 
   5   2   7       10.54       11.59      1.43 o 
   6   2   7        2.96       -0.57      1.43 o 
  -4   3   7       18.08       18.75      2.29 o 
  -3   3   7       70.20       66.45      3.15 o 
  -2   3   7       15.15       12.74      1.43 o 
  -1   3   7        8.03        8.59      1.15 o 
   0   3   7      284.92      281.56     14.51 o 
   1   3   7       60.69       55.15      2.15 o 
   2   3   7       11.66        9.30      1.15 o 
   3   3   7      583.22      608.10      7.20 o 
   4   3   7       21.82       16.18      1.57 o 
   5   3   7        1.86        1.15      1.15 o 
   6   3   7       43.05       40.09      2.86 o 
  -4   4   7        5.24        5.44      1.86 o 
  -3   4   7        6.21        8.02      1.57 o 
  -2   4   7      128.23      120.80      4.01 o 
  -1   4   7       69.43       64.45      2.72 o 
   0   4   7        0.31        0.35      0.72 o 
   1   4   7       35.27       38.09      1.86 o 
   2   4   7      233.50      229.34      4.59 o 
   3   4   7      119.22      119.09      3.44 o 
   4   4   7      113.36      111.62      3.58 o 
   5   4   7        4.60        4.58      1.00 o 
   6   4   7       11.40       12.45      1.86 o 
  -3   5   7        0.05        2.58      1.15 o 
  -2   5   7       14.93       11.17      1.72 o 
  -1   5   7       38.86       34.65      2.29 o 
   0   5   7       25.05       23.34      1.32 o 
   1   5   7        0.08        0.29      0.86 o 
   2   5   7      110.75      111.05      3.44 o 
   3   5   7       47.99       53.12      2.43 o 
   4   5   7        0.34        1.00      0.86 o 
   5   5   7       69.46       61.72      3.29 o 
   6   5   7       67.39       62.15      3.44 o 
  -2   6   7        1.16        0.57      1.43 o 
  -1   6   7        4.84        5.01      1.43 o 
   0   6   7        3.42        2.08      0.93 o 
   1   6   7        2.44        2.86      1.15 o 
   2   6   7       16.56       15.46      1.72 o 
   3   6   7        0.01       -0.14      1.00 o 
   4   6   7       91.85       92.39      3.72 o 
   5   6   7       92.98       94.10      4.01 o 
   6   6   7       15.81       16.03      2.00 o 
  -1   7   7       11.97       12.45      2.00 o 
   0   7   7       26.53       26.38      1.81 o 
   1   7   7        1.07        1.00      1.29 o 
   2   7   7        0.49        1.43      1.15 o 
   3   7   7        3.86        3.15      1.57 o 
   4   7   7       50.94       50.69      3.01 o 
   5   7   7       19.57       16.32      2.58 o 
   0   8   7       13.77       13.85      1.86 o 
   1   8   7        2.26        2.72      1.57 o 
   2   8   7        0.33       -0.43      1.29 o 
   3   8   7       14.20       13.17      2.00 o 
   4   8   7       15.39       14.74      2.43 o 
  -3  -6   8       19.17       20.76      2.29 o 
  -2  -6   8        2.69        4.87      1.43 o 
  -1  -6   8       11.77       13.45      2.00 o 
   0  -6   8        6.36        6.63      1.21 o 
  -4  -5   8       72.80       83.20      4.01 o 
  -3  -5   8       10.31       10.16      1.57 o 
  -2  -5   8        4.25        4.29      1.43 o 
  -1  -5   8       66.53       55.85      3.15 o 
   0  -5   8        7.80        8.84      2.29 o 
   1  -5   8       15.60       11.59      1.72 o 
   2  -5   8        2.91        5.58      1.29 o 
  -5  -4   8       53.27       44.39      3.29 o 
  -4  -4   8        0.05       -1.43      1.43 o 
  -3  -4   8        6.15        7.16      1.57 o 
  -2  -4   8       31.46       31.78      2.15 o 
  -1  -4   8       16.91       14.74      1.86 o 
   0  -4   8        1.26        1.29      1.00 o 
   1  -4   8        0.05       -0.29      0.86 o 
   2  -4   8       28.72       24.62      2.15 o 
   3  -4   8        5.29        2.00      1.57 o 
  -5  -3   8       31.92       39.94      2.86 o 
  -4  -3   8       23.83       22.62      2.15 o 
  -3  -3   8       58.36       55.56      2.86 o 
  -2  -3   8       81.96       91.96      3.29 o 
  -1  -3   8      122.81      123.67      3.73 o 
   0  -3   8      170.00      158.27      8.82 o 
   1  -3   8      285.68      266.66      5.60 o 
   2  -3   8       48.58       48.25      2.58 o 
   3  -3   8        4.74        5.30      1.43 o 
   4  -3   8       37.01       40.09      3.01 o 
  -5  -2   8        9.83        9.88      1.72 o 
  -4  -2   8       15.81       17.18      1.86 o 
  -3  -2   8       80.60       76.49      3.15 o 
  -2  -2   8      151.21      147.36      4.01 o 
  -1  -2   8       12.37       13.60      1.43 o 
   0  -2   8      252.82      232.36     10.19 o 
   1  -2   8      127.79      130.57      3.58 o 
   2  -2   8       28.49       24.91      1.86 o 
   3  -2   8        9.44        6.73      1.15 o 
   4  -2   8       56.60       52.55      3.15 o 
   5  -2   8        2.08        3.15      1.15 o 
  -5  -1   8        5.90        8.16      1.57 o 
  -4  -1   8      187.57      174.47      5.16 o 
  -3  -1   8      199.55      204.78      4.88 o 
  -2  -1   8        0.01        0.29      0.86 o 
  -1  -1   8      387.85      364.92      5.61 o 
   0  -1   8      214.09      213.15      6.67 o 
   1  -1   8      126.36      126.28      3.30 o 
   2  -1   8      216.43      221.65      4.59 o 
   3  -1   8       71.00       74.48      3.15 o 
   4  -1   8       61.73       59.29      3.01 o 
   5  -1   8       10.12        9.30      2.00 o 
  -5   0   8       33.32       38.08      2.72 o 
  -4   0   8        0.05       -1.29      1.29 o 
  -3   0   8        0.37        0.72      1.00 o 
  -2   0   8        7.18        8.45      1.00 o 
  -1   0   8       58.05       64.31      2.29 o 
   0   0   8       91.52      102.59      6.23 o 
   1   0   8        4.23        4.44      0.86 o 
   2   0   8        7.34        9.59      1.00 o 
   3   0   8       15.65       13.46      1.43 o 
   4   0   8        3.57        5.44      1.29 o 
   5   0   8       34.58       43.81      2.58 o 
   6   0   8       37.14       48.25      3.44 o 
  -5   1   8        0.20        1.00      1.29 o 
  -4   1   8        2.00        0.86      1.29 o 
  -3   1   8      217.51      215.28      5.16 o 
  -2   1   8       56.06       53.99      2.29 o 
  -1   1   8      121.45      135.17      3.44 o 
   0   1   8      151.86      160.20      6.60 o 
   1   1   8       80.01       81.67      2.44 o 
   2   1   8       90.86       79.38      2.58 o 
   3   1   8      188.61      201.94      4.45 o 
   4   1   8       60.70       58.29      2.86 o 
   5   1   8       62.99       68.88      3.15 o 
   6   1   8        0.50       -0.57      1.29 o 
  -5   2   8        0.08       -1.00      1.43 o 
  -4   2   8       33.66       27.49      2.43 o 
  -3   2   8       14.41       12.31      1.86 o 
  -2   2   8       96.55      103.73      3.44 o 
  -1   2   8        0.49        0.57      0.86 o 
   0   2   8        4.58        5.35      1.00 o 
   1   2   8       30.57       28.06      1.58 o 
   2   2   8       79.85       83.81      2.58 o 
   3   2   8       10.94       11.59      1.29 o 
   4   2   8       76.52       70.04      2.86 o 
   5   2   8       18.68       17.32      1.86 o 
   6   2   8       17.38       16.75      2.15 o 
  -4   3   8       15.19       18.18      2.00 o 
  -3   3   8       29.23       27.49      2.29 o 
  -2   3   8        0.76        0.43      1.15 o 
  -1   3   8      242.65      249.84      5.02 o 
   0   3   8      319.07      324.14      6.54 o 
   1   3   8       11.49        9.88      1.29 o 
   2   3   8      203.79      192.54      4.16 o 
   3   3   8       28.08       28.20      1.86 o 
   4   3   8        1.95       -0.14      1.00 o 
   5   3   8       79.12       68.32      3.29 o 
   6   3   8       22.01       24.48      2.58 o 
  -4   4   8        1.31        1.15      1.72 o 
  -3   4   8        0.05        2.15      1.29 o 
  -2   4   8       37.17       38.66      2.72 o 
  -1   4   8        4.37        7.59      1.29 o 
   0   4   8       19.11       20.58      1.29 o 
   1   4   8        4.37        4.15      1.29 o 
   2   4   8      285.53      277.53      5.17 o 
   3   4   8       50.06       57.14      2.58 o 
   4   4   8        9.69        8.16      1.29 o 
   5   4   8        3.67        0.86      1.29 o 
   6   4   8       10.58        8.87      1.72 o 
  -3   5   8        2.49        1.29      1.72 o 
  -2   5   8        7.90        4.87      1.57 o 
  -1   5   8        5.63        6.01      1.29 o 
   0   5   8        8.77        8.35      1.79 o 
   1   5   8       79.42       72.34      3.01 o 
   2   5   8        5.37        5.87      1.15 o 
   3   5   8        2.72        0.00      1.15 o 
   4   5   8       57.80       52.27      2.86 o 
   5   5   8       30.54       26.77      2.43 o 
   6   5   8       10.80       11.31      2.00 o 
  -2   6   8       12.40       10.74      1.72 o 
  -1   6   8        5.14        3.01      1.57 o 
   0   6   8        4.92        4.82      1.29 o 
   1   6   8        0.04        2.00      1.00 o 
   2   6   8       16.86       19.18      2.00 o 
   3   6   8        0.01        1.15      1.00 o 
   4   6   8      109.88      108.59      4.30 o 
   5   6   8       98.43       94.68      4.15 o 
   6   6   8        1.16       -0.43      1.43 o 
  -1   7   8       55.42       55.13      3.44 o 
   0   7   8       43.86       37.86      2.00 o 
   1   7   8        4.68        2.43      1.43 o 
   2   7   8        0.28        0.86      1.29 o 
   3   7   8       24.59       29.63      2.43 o 
   4   7   8        1.43        0.00      1.57 o 
   5   7   8        5.97        7.16      1.43 o 
   1   8   8        0.80        2.43      1.29 o 
   2   8   8        1.02        1.86      1.43 o 
   3   8   8        9.17        9.45      2.00 o 
   4   8   8        0.01       -0.14      1.57 o 
  -1  -6   9       17.84       17.18      2.29 o 
  -3  -5   9        0.60       -0.57      1.43 o 
  -2  -5   9       59.32       69.16      3.58 o 
  -1  -5   9       76.33       76.62      3.72 o 
   0  -5   9        6.27        5.12      1.65 o 
   1  -5   9        5.09        7.01      1.72 o 
  -4  -4   9       57.29       55.27      3.44 o 
  -3  -4   9       42.89       46.25      3.01 o 
  -2  -4   9       63.02       59.29      3.01 o 
  -1  -4   9        1.91        1.72      1.15 o 
   0  -4   9        0.11       -0.75      0.75 o 
   1  -4   9        5.42        4.58      1.29 o 
   2  -4   9        0.93        0.43      1.15 o 
   3  -4   9        0.02        0.00      1.15 o 
  -5  -3   9       16.94       13.31      2.00 o 
  -4  -3   9      126.54      117.77      4.44 o 
  -3  -3   9       95.14       95.26      3.87 o 
  -2  -3   9      230.49      230.77      5.45 o 
  -1  -3   9        2.54        2.15      1.15 o 
   0  -3   9       67.64       59.29      2.07 o 
   1  -3   9       94.53       84.52      3.44 o 
   2  -3   9       40.07       37.23      2.58 o 
   3  -3   9       11.15       12.45      2.00 o 
   4  -3   9       23.22       23.19      2.29 o 
  -5  -2   9        0.30        2.72      1.43 o 
  -4  -2   9       44.55       43.10      2.72 o 
  -3  -2   9       14.84       11.59      1.72 o 
  -2  -2   9       37.97       35.79      2.29 o 
  -1  -2   9      611.70      652.80      8.21 o 
   0  -2   9       67.56       62.43      3.51 o 
   1  -2   9        0.71        0.86      1.00 o 
   2  -2   9       24.57       22.62      1.86 o 
   3  -2   9        4.33        6.73      1.29 o 
   4  -2   9        0.42        2.43      1.00 o 
  -5  -1   9       30.68       35.65      2.72 o 
  -4  -1   9       35.34       31.35      2.58 o 
  -3  -1   9        4.07        2.00      1.29 o 
  -2  -1   9      217.92      194.93      4.73 o 
  -1  -1   9      487.98      496.52      7.05 o 
   0  -1   9       13.56       16.67      1.01 o 
   1  -1   9      495.19      468.09      6.76 o 
   2  -1   9      196.13      190.59      4.73 o 
   3  -1   9       10.30       11.16      1.43 o 
   4  -1   9       15.28       12.31      1.86 o 
   5  -1   9        8.82       11.45      1.86 o 
  -5   0   9        5.71        5.87      1.86 o 
  -4   0   9       14.70       17.18      1.86 o 
  -3   0   9       34.84       30.92      2.29 o 
  -2   0   9      114.77      113.49      3.58 o 
  -1   0   9       18.08       17.75      1.72 o 
   0   0   9       69.66       65.38      4.58 o 
   1   0   9      621.29      567.68      7.06 o 
   2   0   9      264.29      254.92      5.02 o 
   3   0   9      342.88      344.09      6.32 o 
   4   0   9        2.17        4.29      1.15 o 
   5   0   9        0.08        0.57      1.15 o 
  -5   1   9       16.38       18.89      2.43 o 
  -4   1   9      129.07      136.25      4.87 o 
  -3   1   9       24.49       26.63      2.00 o 
  -2   1   9        7.12        6.01      1.29 o 
  -1   1   9       34.36       32.36      1.86 o 
   0   1   9        0.60        0.86      0.57 o 
   1   1   9       22.22       13.31      1.43 o 
   2   1   9       91.31       86.25      2.87 o 
   3   1   9       82.62       80.36      3.01 o 
   4   1   9      596.45      594.94      8.49 o 
   5   1   9        0.52       -0.57      1.15 o 
   6   1   9       31.28       35.65      2.72 o 
  -4   2   9        6.88       10.31      1.72 o 
  -3   2   9        0.28        0.29      1.15 o 
  -2   2   9       70.78       69.61      3.01 o 
  -1   2   9       44.59       51.55      2.29 o 
   0   2   9        1.24        0.93      0.51 o 
   1   2   9       22.30       29.35      1.72 o 
   2   2   9       23.95       21.47      1.57 o 
   3   2   9      354.35      352.68      6.03 o 
   4   2   9      167.31      156.54      4.44 o 
   5   2   9        0.57        2.15      1.15 o 
   6   2   9       28.43       32.93      2.72 o 
  -4   3   9        5.47        6.87      1.57 o 
  -3   3   9       15.16       15.75      1.86 o 
  -2   3   9       92.56       96.26      3.72 o 
  -1   3   9       82.32       79.79      3.15 o 
   0   3   9       96.27      101.98      9.03 o 
   1   3   9      122.00      105.48      3.30 o 
   2   3   9      245.58      240.10      4.88 o 
   3   3   9      138.75      144.33      4.01 o 
   4   3   9        1.16        2.00      1.00 o 
   5   3   9        6.47        8.44      1.57 o 
   6   3   9       80.03       73.75      3.72 o 
  -3   4   9       25.56       27.91      2.43 o 
  -2   4   9       35.95       34.79      2.43 o 
  -1   4   9        4.65        4.72      1.29 o 
   0   4   9       54.25       54.05      2.79 o 
   1   4   9      276.36      277.46      5.45 o 
   2   4   9        4.72        2.58      1.29 o 
   3   4   9        7.26        8.30      1.29 o 
   4   4   9        1.88        1.57      1.15 o 
   5   4   9        5.06        5.73      1.57 o 
   6   4   9        6.70        6.15      1.57 o 
  -3   5   9       32.34       33.64      3.01 o 
  -2   5   9        0.01       -1.29      1.29 o 
  -1   5   9        2.80        4.01      1.57 o 
   0   5   9       40.76       36.35      1.72 o 
   1   5   9        0.13        0.29      1.00 o 
   2   5   9       10.52       11.16      1.43 o 
   3   5   9      140.04      131.13      4.16 o 
   4   5   9        2.23        2.72      1.15 o 
   5   5   9        4.25        6.73      1.43 o 
   6   5   9       31.41       37.08      2.86 o 
  -2   6   9       26.84       20.33      2.58 o 
  -1   6   9       11.40       11.02      1.86 o 
   0   6   9        1.30        1.64      0.86 o 
   1   6   9       13.84       10.16      1.72 o 
   2   6   9       73.42       68.60      3.29 o 
   3   6   9       41.70       42.52      2.86 o 
   4   6   9        4.78        5.30      1.43 o 
   5   6   9        7.55        5.44      1.86 o 
  -1   7   9        0.99       -1.43      1.43 o 
   0   7   9        1.07        1.36      1.01 o 
   1   7   9        0.40        2.58      1.00 o 
   2   7   9       21.37       18.61      2.15 o 
   3   7   9        1.60       -1.15      1.29 o 
   4   7   9        2.07        0.29      1.57 o 
   5   7   9       30.49       29.35      3.01 o 
   2   8   9        6.63        8.30      2.00 o 
   3   8   9        1.36        1.29      1.57 o 
  -2  -5  10       15.34       14.89      2.15 o 
  -1  -5  10        0.05        0.86      1.15 o 
   0  -5  10       82.88       96.49      6.95 o 
   1  -5  10       47.77       49.82      3.29 o 
  -4  -4  10       36.20       37.79      3.01 o 
  -3  -4  10       33.90       34.07      2.86 o 
  -2  -4  10        8.19        6.87      1.57 o 
  -1  -4  10       33.09       34.93      2.72 o 
   0  -4  10       13.48       13.18      1.36 o 
   1  -4  10        1.82        2.58      1.15 o 
   2  -4  10       28.61       31.06      2.72 o 
  -4  -3  10       35.29       37.51      3.01 o 
  -3  -3  10        8.15        8.02      1.57 o 
  -2  -3  10        0.42       -0.86      1.00 o 
  -1  -3  10       98.14       91.11      3.72 o 
   0  -3  10       15.70       14.41      1.21 o 
   1  -3  10       55.53       41.24      2.58 o 
   2  -3  10       21.15       22.33      2.15 o 
   3  -3  10       22.98       21.33      2.29 o 
  -4  -2  10        1.87        2.86      1.43 o 
  -3  -2  10       23.36       22.62      2.29 o 
  -2  -2  10       44.63       43.96      2.72 o 
  -1  -2  10       44.78       43.81      2.58 o 
   0  -2  10       18.63       18.52      1.50 o 
   1  -2  10        0.02       -0.14      1.15 o 
   2  -2  10       16.90       11.88      1.72 o 
   3  -2  10       10.34       13.60      1.72 o 
   4  -2  10       26.45       28.77      2.72 o 
  -4  -1  10        0.00       -0.29      1.43 o 
  -3  -1  10       61.35       59.00      3.15 o 
  -2  -1  10       19.19       22.05      1.86 o 
  -1  -1  10       94.82       89.11      3.29 o 
   0  -1  10      156.82      156.98     14.69 o 
   1  -1  10      321.34      283.29      5.60 o 
   2  -1  10      124.74      110.34      3.73 o 
   3  -1  10       56.41       61.57      3.01 o 
   4  -1  10       60.73       64.87      3.44 o 
   5  -1  10       19.52       21.33      2.29 o 
  -4   0  10       28.86       34.64      2.72 o 
  -3   0  10       55.55       58.57      3.01 o 
  -2   0  10       96.61       97.41      3.58 o 
  -1   0  10      140.06      137.45      4.01 o 
   0   0  10      119.64      116.65      2.53 o 
   1   0  10       29.67       26.20      1.72 o 
   2   0  10        0.08       -1.00      1.00 o 
   3   0  10       63.70       56.28      2.86 o 
   4   0  10       48.33       53.55      3.01 o 
   5   0  10        6.55        7.44      1.57 o 
  -4   1  10       64.76       66.16      3.58 o 
  -3   1  10       48.75       45.68      2.72 o 
  -2   1  10       30.00       28.35      2.15 o 
  -1   1  10      102.26       96.28      3.30 o 
   0   1  10       96.46       96.80      5.01 o 
   1   1  10      112.16      107.90      3.30 o 
   2   1  10      170.84      160.73      4.16 o 
   3   1  10       54.69       55.85      2.86 o 
   4   1  10       84.79       91.67      3.58 o 
   5   1  10       46.18       57.99      3.15 o 
  -4   2  10        2.16        2.86      1.29 o 
  -3   2  10        1.29        3.15      1.00 o 
  -2   2  10       18.52       16.32      1.72 o 
  -1   2  10       82.39       85.09      3.15 o 
   0   2  10       49.11       48.40      1.62 o 
   1   2  10       25.48       25.05      1.72 o 
   2   2  10       15.27       15.89      1.43 o 
   3   2  10        2.40        2.72      1.15 o 
   4   2  10       19.53       23.62      2.00 o 
   5   2  10        7.45       11.02      1.57 o 
   6   2  10       22.06       29.63      2.72 o 
  -4   3  10        1.22        1.15      1.43 o 
  -3   3  10       53.18       52.84      3.29 o 
  -2   3  10       16.13       14.17      2.00 o 
  -1   3  10       34.15       34.65      2.15 o 
   0   3  10       24.17       25.28      3.58 o 
   1   3  10       37.83       36.65      2.29 o 
   2   3  10       42.76       47.25      2.29 o 
   3   3  10       97.56      102.14      3.58 o 
   4   3  10      101.35       99.71      3.87 o 
   5   3  10       37.63       39.23      2.86 o 
   6   3  10        7.28        6.01      1.72 o 
  -3   4  10        4.16        6.58      1.57 o 
  -2   4  10        2.12        1.86      1.43 o 
  -1   4  10        4.03        6.87      1.57 o 
   0   4  10        1.49        0.79      0.81 o 
   1   4  10        4.98        3.44      1.15 o 
   2   4  10       15.81       18.75      1.57 o 
   3   4  10        9.84        9.02      1.57 o 
   4   4  10       18.97       19.61      2.00 o 
   5   4  10        4.40        2.72      1.29 o 
   6   4  10       25.78       29.20      2.58 o 
  -2   5  10        0.01       -0.86      1.29 o 
  -1   5  10       47.75       46.53      2.86 o 
   0   5  10       32.62       31.79      1.72 o 
   1   5  10       11.96       12.88      1.72 o 
   2   5  10       71.22       72.47      3.15 o 
   3   5  10        8.36        8.59      1.57 o 
   4   5  10        5.99        9.45      1.72 o 
   5   5  10       41.28       35.08      2.86 o 
   6   5  10       18.13       22.47      2.29 o 
  -1   6  10        0.00       -1.29      1.29 o 
   0   6  10        1.01        1.24      1.50 o 
   1   6  10        5.27        7.73      1.57 o 
   2   6  10       48.28       49.83      2.86 o 
   3   6  10        5.44        6.15      1.43 o 
   4   6  10        3.33        5.73      1.43 o 
   5   6  10        2.21        3.15      1.29 o 
   0   7  10        0.67        1.22      1.50 o 
   1   7  10       12.40       10.45      2.00 o 
   2   7  10        1.59        2.43      1.43 o 
   3   7  10        2.10        3.29      1.57 o 
   4   7  10       23.87       22.76      2.58 o 
  -3  -4  11        0.41        2.43      1.29 o 
  -2  -4  11       25.10       23.19      2.58 o 
  -1  -4  11       47.15       46.10      3.01 o 
   0  -4  11       15.89       14.57      1.42 o 
   1  -4  11       41.51       35.94      3.01 o 
  -3  -3  11       35.34       34.79      2.58 o 
  -2  -3  11       82.83       85.79      3.87 o 
  -1  -3  11       89.36       96.68      4.01 o 
   0  -3  11        0.05        1.74      1.65 o 
   1  -3  11       16.66       19.61      2.00 o 
   2  -3  11       68.80       64.73      3.44 o 
   3  -3  11        7.68        7.59      1.57 o 
  -4  -2  11       88.83       88.94      4.01 o 
  -3  -2  11        3.36        4.01      1.43 o 
  -2  -2  11       62.67       69.31      3.29 o 
  -1  -2  11        8.46       12.31      1.57 o 
   0  -2  11        4.65        5.25      0.91 o 
   1  -2  11       19.31       16.18      1.72 o 
   2  -2  11        7.20        8.44      1.43 o 
   3  -2  11        9.49        8.73      1.57 o 
   4  -2  11       51.19       58.70      3.58 o 
  -4  -1  11       54.56       62.00      3.72 o 
  -3  -1  11       55.17       52.26      3.15 o 
  -2  -1  11      232.35      231.04      5.74 o 
  -1  -1  11       24.16       23.05      1.86 o 
   0  -1  11       56.83       54.26      4.94 o 
   1  -1  11      112.33      104.45      3.73 o 
   2  -1  11       34.43       32.64      2.29 o 
   3  -1  11       14.08       15.89      1.57 o 
   4  -1  11       51.05       52.83      3.29 o 
  -4   0  11       12.34       14.03      1.86 o 
  -3   0  11        0.03       -0.86      1.15 o 
  -2   0  11       51.52       50.12      2.72 o 
  -1   0  11      204.18      207.79      5.16 o 
   0   0  11       33.63       32.70      1.57 o 
   1   0  11        0.81        1.43      1.15 o 
   2   0  11        2.70        2.29      1.00 o 
   3   0  11        0.02        0.29      1.00 o 
   4   0  11        0.63        2.00      1.29 o 
   5   0  11        8.32       11.74      1.86 o 
  -4   1  11        6.28        8.59      1.72 o 
  -3   1  11        7.30        9.02      1.72 o 
  -2   1  11       90.99       96.11      3.87 o 
  -1   1  11      143.13      151.78      4.44 o 
   0   1  11      113.61      118.60      2.68 o 
   1   1  11      494.06      489.30      7.34 o 
   2   1  11       49.97       47.68      2.58 o 
   3   1  11        6.33        6.01      1.15 o 
   4   1  11       12.30       15.32      1.86 o 
   5   1  11        7.02        6.15      1.72 o 
  -4   2  11        6.29       10.02      1.86 o 
  -3   2  11       23.01       22.62      2.43 o 
  -2   2  11       12.82       13.88      1.86 o 
  -1   2  11        0.08       -1.29      1.29 o 
   0   2  11       58.85       56.11      2.58 o 
   1   2  11      151.85      145.20      4.16 o 
   2   2  11      100.59       92.12      3.44 o 
   3   2  11      313.16      334.87      6.46 o 
   4   2  11        6.55        9.16      1.43 o 
   5   2  11        2.80        5.58      1.57 o 
  -3   3  11        1.71        2.29      1.57 o 
  -2   3  11        6.58        4.87      1.43 o 
  -1   3  11       12.34       14.74      1.72 o 
   0   3  11        0.09       -0.22      0.65 o 
   1   3  11        0.38        1.57      0.86 o 
   2   3  11      125.86      120.37      3.87 o 
   3   3  11       99.34       98.13      3.58 o 
   4   3  11      180.53      182.34      5.30 o 
   5   3  11        0.00        0.14      1.29 o 
  -3   4  11        0.73       -0.57      1.43 o 
  -2   4  11       15.50       18.32      2.15 o 
  -1   4  11        6.39        6.30      1.43 o 
   0   4  11        1.96        2.15      0.61 o 
   1   4  11       20.16       21.19      1.86 o 
   2   4  11       40.27       41.09      2.43 o 
   3   4  11      111.98      106.45      4.01 o 
   4   4  11       69.43       70.89      3.44 o 
   5   4  11       14.74       17.32      1.86 o 
  -2   5  11       18.67       22.62      2.58 o 
  -1   5  11        5.48        6.01      1.72 o 
   0   5  11       25.34       28.53      1.67 o 
   1   5  11       24.63       26.48      2.15 o 
   2   5  11       67.37       62.58      3.15 o 
   3   5  11       29.97       31.64      2.43 o 
   4   5  11        3.74        3.86      1.29 o 
   5   5  11        3.96        3.58      1.57 o 
  -1   6  11        0.00       -1.57      1.57 o 
   0   6  11        7.67        7.68      1.50 o 
   1   6  11       44.69       47.11      3.01 o 
   2   6  11        0.03       -1.29      1.29 o 
   3   6  11        0.55        1.15      1.00 o 
   4   6  11        0.52       -0.29      1.29 o 
   5   6  11        0.18       -0.72      1.43 o 
   1   7  11        2.58        1.57      1.72 o 
   2   7  11        5.25        6.73      1.72 o 
   3   7  11       14.23       18.18      2.00 o 
   4   7  11        0.01        1.15      1.00 o 
  -1  -4  12        6.71        9.02      1.86 o 
   0  -4  12       48.12       54.77      3.44 o 
  -3  -3  12       28.41       32.78      2.72 o 
  -2  -3  12       15.64       15.75      1.86 o 
  -1  -3  12       10.01       12.74      1.72 o 
   0  -3  12      123.57      146.44      7.45 o 
   1  -3  12       52.18       57.70      3.29 o 
   2  -3  12        2.04        0.43      1.29 o 
  -3  -2  12       45.07       38.37      3.01 o 
  -2  -2  12       46.29       45.10      2.86 o 
  -1  -2  12       60.07       70.31      3.44 o 
   0  -2  12        4.24        6.51      1.06 o 
   1  -2  12        9.26        8.02      1.57 o 
   2  -2  12       78.73       78.77      3.72 o 
   3  -2  12       49.34       59.28      3.72 o 
  -3  -1  12        2.72        1.72      1.57 o 
  -2  -1  12        0.13        1.29      1.15 o 
  -1  -1  12       50.19       51.40      2.86 o 
   0  -1  12       14.09       14.93      1.57 o 
   1  -1  12       73.89       56.86      3.01 o 
   2  -1  12       37.78       34.07      2.43 o 
   3  -1  12       10.42       10.31      1.72 o 
   4  -1  12        4.43        5.73      1.57 o 
  -3   0  12       10.60       13.45      1.86 o 
  -2   0  12       22.64       27.34      2.29 o 
  -1   0  12       20.21       19.75      2.00 o 
   0   0  12       32.48       32.29      1.57 o 
   1   0  12        6.83        3.86      1.29 o 
   2   0  12        0.17        1.00      0.72 o 
   3   0  12       20.69       21.76      2.00 o 
   4   0  12       63.09       68.30      3.58 o 
  -3   1  12       25.61       28.49      2.43 o 
  -2   1  12        1.61        0.29      1.29 o 
  -1   1  12       49.52       48.40      2.72 o 
   0   1  12       77.07       78.34      3.29 o 
   1   1  12      156.66      156.09      4.73 o 
   2   1  12      183.78      172.61      4.87 o 
   3   1  12       98.25      101.85      3.87 o 
   4   1  12       65.25       79.19      3.72 o 
   5   1  12       12.12       12.02      2.00 o 
  -3   2  12        6.21        5.44      1.86 o 
  -2   2  12       32.46       34.50      2.43 o 
  -1   2  12      122.57      115.48      4.30 o 
   0   2  12       35.01       31.11      1.67 o 
   1   2  12        4.98        3.29      1.43 o 
   2   2  12       12.83       13.31      1.72 o 
   3   2  12       65.35       54.42      3.01 o 
   4   2  12        7.26        7.16      1.57 o 
   5   2  12        9.36       11.88      1.86 o 
  -3   3  12        4.56        3.86      1.57 o 
  -2   3  12       36.48       40.95      3.01 o 
  -1   3  12       12.62       14.74      1.86 o 
   0   3  12        4.96        4.11      1.50 o 
   1   3  12       38.27       40.52      2.58 o 
   2   3  12       37.85       39.66      2.43 o 
   3   3  12        9.37        9.59      1.57 o 
   4   3  12       27.17       27.63      2.58 o 
   5   3  12       48.44       58.13      3.58 o 
  -2   4  12        9.31        8.02      2.00 o 
  -1   4  12       27.58       22.76      2.43 o 
   0   4  12       14.55       11.32      1.30 o 
   1   4  12       28.92       22.33      2.15 o 
   2   4  12        5.98        8.30      1.29 o 
   3   4  12       15.27       15.46      1.86 o 
   4   4  12       23.78       22.05      2.29 o 
   5   4  12        0.01       -0.29      1.29 o 
  -1   5  12        4.92        2.43      1.72 o 
   0   5  12        1.54        1.65      0.91 o 
   1   5  12       12.84       11.16      2.00 o 
   2   5  12        1.30       -1.00      1.43 o 
   3   5  12       34.04       35.79      2.58 o 
   4   5  12       48.55       55.27      3.44 o 
   5   5  12        8.11        8.02      1.86 o 
   0   6  12        0.68        3.86      0.96 o 
   1   6  12        0.06        1.86      1.00 o 
   2   6  12        0.47        0.14      1.29 o 
   3   6  12       16.56       19.61      2.29 o 
   4   6  12        2.14        1.00      1.43 o 
   2   7  12       14.24       14.74      2.15 o 
   3   7  12        2.12        1.00      1.57 o 
  -1  -3  13       32.48       34.50      2.86 o 
   0  -3  13        1.08        2.16      1.06 o 
   1  -3  13        2.68        2.00      1.43 o 
  -2  -2  13       41.01       45.96      3.29 o 
  -1  -2  13       42.06       50.40      3.01 o 
   0  -2  13        4.38        4.24      1.06 o 
   1  -2  13       85.66       84.93      3.87 o 
   2  -2  13        9.34       14.03      1.86 o 
  -3  -1  13       64.10       63.58      3.72 o 
  -2  -1  13       54.88       59.57      3.29 o 
  -1  -1  13       35.42       38.23      2.58 o 
   0  -1  13       16.72       20.45      1.51 o 
   1  -1  13       17.88       21.19      2.29 o 
   2  -1  13       40.59       39.66      2.72 o 
   3  -1  13       18.90       19.47      2.15 o 
  -3   0  13        1.12        0.57      1.29 o 
  -2   0  13       15.53       20.18      2.00 o 
  -1   0  13       12.22       12.88      1.72 o 
   0   0  13       13.64       13.84      1.32 o 
   1   0  13       15.33       18.32      1.72 o 
   2   0  13        9.96       13.17      1.72 o 
   3   0  13       39.49       37.80      2.86 o 
   4   0  13       40.25       45.96      3.29 o 
  -3   1  13       12.56       11.59      2.00 o 
  -2   1  13       85.97       83.64      4.01 o 
  -1   1  13       35.70       38.08      2.72 o 
   0   1  13       28.20       28.83      3.72 o 
   1   1  13       51.06       46.11      2.86 o 
   2   1  13        2.38        3.86      1.29 o 
   3   1  13        6.06        5.87      1.72 o 
   4   1  13       34.16       34.93      2.86 o 
  -3   2  13        0.78        1.43      1.15 o 
  -2   2  13       31.04       32.35      2.58 o 
  -1   2  13       24.90       23.91      2.15 o 
   0   2  13        1.82        2.76      0.75 o 
   1   2  13        1.94        3.29      1.15 o 
   2   2  13        0.88        2.86      1.15 o 
   3   2  13        2.13        2.00      1.29 o 
   4   2  13        3.09        3.44      1.29 o 
  -2   3  13       12.16       14.89      2.29 o 
  -1   3  13       16.96       17.75      2.15 o 
   0   3  13       63.47       61.74      2.43 o 
   1   3  13      236.13      242.08      6.17 o 
   2   3  13        2.02        2.00      1.43 o 
   3   3  13        0.01        0.86      1.15 o 
   4   3  13        9.23       10.02      1.72 o 
   5   3  13        2.19        1.43      1.57 o 
  -2   4  13        0.26        2.00      1.29 o 
  -1   4  13        1.17        2.29      1.29 o 
   0   4  13       16.85       19.11      1.86 o 
   1   4  13       10.25        9.45      1.86 o 
   2   4  13       12.01       12.60      1.72 o 
   3   4  13      104.75      108.87      4.30 o 
   4   4  13        5.88        9.45      1.72 o 
   5   4  13        3.08        4.01      1.72 o 
  -1   5  13        1.01        1.00      1.43 o 
   0   5  13        0.53       -0.44      0.93 o 
   1   5  13        2.38        4.72      1.43 o 
   2   5  13       45.73       47.82      3.01 o 
   3   5  13       51.49       56.41      3.44 o 
   4   5  13       20.91       18.47      2.15 o 
   1   6  13        9.50        9.45      1.86 o 
   2   6  13       18.25       17.46      2.43 o 
   3   6  13       14.21       12.88      2.00 o 
  -1  -2  14       15.98       22.62      2.43 o 
   0  -2  14       62.44       76.63      2.78 o 
   1  -2  14       12.35       15.03      2.43 o 
  -2  -1  14        3.38        1.86      1.72 o 
  -1  -1  14       19.97       22.04      2.43 o 
   0  -1  14       74.85       88.50      7.73 o 
   1  -1  14       22.17       25.62      2.58 o 
   2  -1  14       14.78       13.88      2.00 o 
  -2   0  14       40.78       43.24      3.15 o 
  -1   0  14       51.32       58.42      3.58 o 
   0   0  14        0.21       -0.52      1.07 o 
   1   0  14       36.56       37.08      2.72 o 
   2   0  14       79.81       83.06      4.01 o 
   3   0  14       28.75       31.64      2.72 o 
  -2   1  14        0.04        1.43      1.15 o 
  -1   1  14        8.35       10.02      1.72 o 
   0   1  14        2.19        1.62      1.07 o 
   1   1  14       37.65       35.94      2.72 o 
   2   1  14       18.71       18.61      2.00 o 
   3   1  14        0.00        2.58      1.00 o 
   4   1  14       15.09       13.88      2.00 o 
  -2   2  14        7.56        8.30      1.86 o 
  -1   2  14        3.72        3.01      1.43 o 
   0   2  14       20.49       22.12      1.52 o 
   1   2  14       30.55       29.35      2.58 o 
   2   2  14        5.70        7.01      1.72 o 
   3   2  14       29.04       28.49      2.58 o 
   4   2  14       62.55       71.74      3.72 o 
  -1   3  14       21.01       20.90      2.29 o 
   0   3  14       31.13       31.92      2.51 o 
   1   3  14       32.21       33.36      2.72 o 
   2   3  14      110.33      121.48      4.73 o 
   3   3  14       51.65       57.13      3.29 o 
   4   3  14       35.36       37.37      3.15 o 
  -1   4  14       34.66       39.23      3.15 o 
   0   4  14        6.80        7.64      1.16 o 
   1   4  14        2.08       -0.86      1.57 o 
   2   4  14        7.43        5.01      1.72 o 
   3   4  14       17.10       13.03      2.15 o 
   4   4  14        0.51        2.29      1.29 o 
   0   5  14        0.63        0.61      1.06 o 
   1   5  14        7.29        5.73      1.72 o 
   2   5  14        2.49        3.29      1.29 o 
   3   5  14        0.04       -0.72      1.57 o 
   0  -1  15        0.05       -0.54      1.07 o 
   1  -1  15        1.95        1.86      1.29 o 
  -1   0  15        9.86       12.88      2.00 o 
   0   0  15        0.07        1.39      1.06 o 
   1   0  15       73.08       75.32      4.01 o 
   2   0  15        6.05       11.16      1.72 o 
  -1   1  15        3.74        4.15      1.57 o 
   0   1  15       24.04       29.29      3.08 o 
   1   1  15        9.22       14.46      1.86 o 
   2   1  15        4.03        5.30      1.57 o 
   3   1  15       17.66       20.47      2.43 o 
  -1   2  15        7.95        8.44      1.57 o 
   0   2  15        8.99        8.83      1.10 o 
   1   2  15        1.05        0.57      1.29 o 
   2   2  15        3.72        6.01      1.57 o 
   3   2  15       39.77       40.52      3.01 o 
   0   3  15        7.17        6.95      1.26 o 
   1   3  15        9.71       10.31      1.86 o 
   2   3  15        2.62        3.29      1.57 o 
   3   3  15        0.79        3.15      1.29 o 
   0   4  15        1.80        2.90      1.15 o 
   1   4  15        1.09        2.58      1.29 o 
   2   4  15        0.81        0.86      1.29 o 
   3   4  15        0.23       -0.29      1.15 o 
                                                 
